# Supplementary material for: Carbon gain in upper but loss in deeper cropland soils across China over the last four decades
Source: Proc Natl Acad Sci U S A. 2024 Dec 31;122(1):e2422371122. doi: 10.1073/pnas.2422371122 (PMC11725835; doi:10.1073/pnas.2422371122)
Supplement: Supplementary file 2 — Dataset S01 (CSV) [file pnas.2422371122.sd01.csv]

ID	soc1980_0_20	soc1980_20_40	soc1980_40_60	soc1980_60_100	soc1980_all	soc2023_0_20	soc2023_20_40	soc2023_40_60	soc2023_60_100	soc2023_all	soc_all	lnsoc_all	t_all	p_all	soc_0_20	lnsoc_0_20	t_0_20	p_0_20	soc_20_40	lnsoc_20_40	t_20_40	p_20_40	soc_40_60	lnsoc_40_60	t_40_60	p_40_60	soc_60_100	lnsoc_60_100	t_60_100	p_60_100	MAT	MATchange	MAP	MAPchange	NPP	tmax	spei12D	straw	yield	fer	ph	sand
C1392	2.633861662	1.270608975	1.011086314	1.654530503	6.570087455	3.06897128	1.515745243	1.215775091	2.004132181	7.804623794	1.23453634	0.172189209	4.468713203	0.046603819	0.435109618	0.152891336	3.518091076	0.072159184	0.245136268	0.176410934	3.535956287	0.071508012	0.204688777	0.184356497	2.80721284	0.106926685	0.349601677	0.191693855	2.387876787	0.139578191	15.86666679	0.458333015	1087.199951	158.1599731	0.609089851	0.047619048	0.041666667	0.490489015	0.250743734	0.15148603	7.566666667	19.16666667
C532	2.935681757	2.377714184	2.204485851	4.122960625	11.64084242	3.356498729	1.67965173	1.350575883	2.230683352	8.617409694	-3.023432722	-0.300735272	-12.21668558	0.006633687	0.420816972	0.133958674	6.890645183	0.020418233	-0.698062454	-0.347553131	-10.83659701	0.008408327	-0.853909967	-0.489963226	-12.57226863	0.00626722	-1.892277273	-0.614263529	-13.94544406	0.005102714	21.28333282	1.108333588	1594.97998	133.2399902	0.62170279	0.023809524	0.026515152	0.699800573	0.252067867	0.390973122	5.366666667	47.26666667
C1383	1.687802664	1.410882266	1.322341798	2.496896714	6.917923442	2.490086529	1.273290741	1.028673116	1.705633257	6.497683644	-0.420239798	-0.062669893	-4.359212157	0.04880376	0.802283865	0.388889976	49.54170749	0.000407186	-0.137591525	-0.102610545	-5.568605803	0.030767755	-0.293668682	-0.251134519	-11.43103305	0.007566207	-0.791263457	-0.381112193	-15.54887491	0.004110718	16.75833321	0.441665649	1187.660034	211.4800415	0.544466257	0.063492063	0.013257576	0.490489015	0.250743734	0.15148603	4.75	78.865
C1306	1.241289641	0.709809504	0.59086608	1.005467943	3.547433167	2.012394995	1.180422247	0.991433047	1.701106447	5.885356736	2.337923568	0.506243066	19.10169056	0.002729452	0.771105354	0.48317468	10.2342725	0.009412831	0.470612743	0.50863086	15.10454188	0.004354526	0.400566967	0.517562027	9.685210685	0.010493106	0.695638504	0.525825842	7.301377238	0.018246342	17.48333359	0.366666794	1211.920044	208.5200195	0.425127834	0.03968254	0.003787879	0.490489015	0.250743734	0.15148603	5.8	69.2
C1403	2.226375157	1.616096756	1.445072656	2.61785802	7.905402589	2.467638828	1.776140316	1.584839281	2.866280203	8.694898627	0.789496039	0.095190091	2.00877429	0.18231461	0.241263671	0.102886981	4.436073587	0.047244127	0.16004356	0.094428816	1.964244572	0.188457327	0.139766624	0.092323401	1.593300883	0.252112157	0.248422183	0.090658659	1.355311631	0.308088347	17.875	0.541666031	1269.380005	219.6199951	0.46531862	0.063492063	0.017045455	0.490489015	0.250743734	0.15148603	8.4	27.23333333
C1313	1.39587679	0.965274581	0.849973285	1.519181732	4.730306387	2.609540801	1.726899716	1.503576567	2.662782308	8.502799392	3.772493005	0.586405474	23.41932066	0.0018183	1.213664012	0.625651527	6.432780708	0.023323741	0.761625136	0.581670408	25.77868218	0.001501411	0.653603282	0.570397008	26.23542417	0.001449702	1.143600576	0.561199701	14.39352888	0.004792199	15.04166698	0.650000572	1295.699951	90.59997559	0.667227924	0.047619048	0.015151515	0.311359254	0.145397423	0.092232494	6.266666667	56.55666667
C1302	3.747303827	1.697560251	1.330112802	2.14767298	8.922649861	3.843649775	1.900027806	1.521772701	2.504407559	9.769857841	0.84720798	0.090708943	7.687666716	0.016502723	0.096345948	0.025385775	1.064111063	0.398752837	0.202467555	0.112676447	8.919904774	0.012336298	0.191659899	0.134612154	8.12259392	0.014820787	0.356734578	0.153667282	7.167353308	0.018915685	15.73333359	0.733333588	1185.420044	64.76000977	0.609499872	0.03968254	0.018939394	0.311359254	0.145397423	0.092232494	5.9	39.53333333
C1374	2.681196595	1.498758373	1.239773063	2.098164416	7.517892447	5.967890633	3.172284269	2.591922914	4.341132188	16.07323	8.555337558	0.759869317	56.56670262	0.000312374	3.286694038	0.800130352	16.21467033	0.00378194	1.673525897	0.749814904	30.07451274	0.001103782	1.35214985	0.737471689	16.76496263	0.003539033	2.242967773	0.727072312	11.94933684	0.006930732	15.20833302	0.675000191	1248.460083	5.420043945	0.794438958	0.055555556	0.034090909	0.311359254	0.145397423	0.092232494	7.433333333	53.4
C1294	1.84945086	1.111849869	0.938766394	1.617366525	5.517433648	4.549754911	1.69546863	1.271423199	1.976741689	9.493388429	3.97595478	0.542682768	27.84171122	0.001287564	2.700304051	0.900184603	24.35170628	0.001682071	0.583618761	0.421934004	31.45678118	0.001009052	0.332656805	0.303325514	27.00720493	0.001368197	0.359375163	0.200650653	18.96162775	0.002769756	15.25	0.733333588	937.8000488	-5.119934082	0.703325748	0.222222222	0.034090909	0.244896962	0.231297156	0.215123683	5.9	20.34
C1292	2.623977426	1.024832805	0.776184411	1.217091649	5.64208629	3.020225695	1.837012649	1.557530253	2.693798345	9.108566942	3.466480652	0.478961486	33.72858787	0.000877873	0.396248268	0.140640294	3.463108361	0.074217837	0.812179844	0.58361121	39.36545016	0.000644688	0.781345843	0.69646654	30.08989278	0.001102656	1.476706697	0.794488104	22.04970073	0.002050488	15.74166679	0.783333778	911.9799805	-11.55999756	0.918795288	0.182539683	0.018939394	0.244896962	0.231297156	0.215123683	5.966666667	20.57666667
C1400	1.531753725	0.799466895	0.64919807	1.081167729	4.06158642	2.389572971	1.31647916	1.086495803	1.835913834	6.628461768	2.566875348	0.489799125	27.0604246	0.001362832	0.857819245	0.444701372	6.931843547	0.020183526	0.517012265	0.498771024	26.09719626	0.001465066	0.437297733	0.514975074	15.41887679	0.004179891	0.754746105	0.529500672	10.56316075	0.008843442	16.70833397	0.5	1083.380005	161.9199829	0.51918447	0.031746032	0.037878788	0.490489015	0.250743734	0.15148603	8.266666667	25.21666667
C1410	1.11489112	0.279578498	0.195005463	0.284956249	1.874431329	3.420109768	1.075564827	0.78017892	1.178931448	6.454784963	4.580353634	1.236516388	76.26004022	0.000171907	2.305218648	1.120915897	29.29188869	0.001163448	0.795986329	1.347318118	40.35766394	0.000613406	0.585173457	1.386495706	30.84949373	0.001049108	0.893975199	1.4200281	25.60473493	0.001521834	16.97500038	0.666667938	1046.859985	130.9799805	0.512299836	0.071428571	0.035984848	0.490489015	0.250743734	0.15148603	8.4	82.625
C1396	1.995032515	1.327728787	1.155372831	2.043721939	6.521856072	2.321704096	1.491994114	1.284894746	2.252386472	7.350979428	0.829123355	0.119674551	12.77307167	0.006073495	0.326671581	0.151641092	5.553225874	0.03093058	0.164265327	0.116643753	15.05453347	0.004383314	0.129521914	0.106253715	28.28113941	0.001247937	0.208664532	0.097217683	17.55208889	0.003230235	18.48333359	0.791667938	1249.679932	181.4199219	0.480624437	0.055555556	0.018939394	0.490489015	0.250743734	0.15148603	7	40.785
C1379	2.771619464	1.987499169	1.770256025	3.195990106	9.725364764	2.026403398	1.38842275	1.219900048	2.176625975	6.81135217	-2.914012593	-0.35614674	-6.063578108	0.026136713	-0.745216066	-0.313169297	-3.745708324	0.064459241	-0.599076419	-0.358708759	-6.22766872	0.024827713	-0.550355977	-0.372355256	-7.41207117	0.017719711	-1.019364132	-0.384120972	-8.662467276	0.013065909	18.14166641	0.75	1187.179932	119.1999512	0.561414182	0.103174603	0.03030303	0.490489015	0.250743734	0.15148603	5.533333333	70.76666667
C1348	2.566440691	1.497272619	1.253410791	2.143396048	7.460520149	5.864715463	1.974767452	1.450763954	2.216165446	11.50641231	4.045892166	0.433279336	14.11219885	0.00498373	3.298274772	0.826433973	16.25284909	0.003764293	0.477494833	0.276805447	12.28099563	0.006565074	0.197353163	0.146221815	7.4840765	0.017389183	0.072769397	0.033386916	1.870438228	0.202336521	13.77499962	0.774999619	1059.420044	15.62011719	0.746048748	0.111111111	0.039772727	0.244896962	0.231297156	0.215123683	7.066666667	40.01666667
C1377	3.986807539	2.231907939	1.846993827	3.126929902	11.19263921	2.285751904	1.690438437	1.529573944	2.805375191	8.311139477	-2.88149973	-0.297659628	-17.57120436	0.003223244	-1.701055635	-0.556295764	-7.423641584	0.017665972	-0.541469502	-0.277868872	-17.6292958	0.003202139	-0.317419882	-0.18857013	-5.87582009	0.027763724	-0.321554711	-0.108514373	-1.817302945	0.210806851	15.0583334	0.808333397	871.7399902	5.219970703	0.8909266	0.142857143	0.026515152	0.244896962	0.231297156	0.215123683	5.833333333	19.93333333
C1331	1.91120623	0.678056188	0.503269597	0.7755597	3.868091715	3.651466001	1.735445461	1.376216856	2.245433169	9.008561487	5.140469772	0.845414113	44.44161372	0.00050593	1.740259771	0.647394154	22.91770579	0.001898539	1.057389273	0.939789252	41.10595853	0.000591296	0.872947259	1.005967601	34.27856456	0.000849964	1.469873469	1.063068767	29.20187316	0.001170619	23.82499886	0.749998093	1322.47998	-9.040039063	1.037486911	0.126984127	0.024621212	0.244896962	0.231297156	0.215123683	7.666666667	52.37666667
C1278	5.487076358	2.678165094	2.137432465	3.506600868	13.80927478	2.09817778	1.078831464	0.873755821	1.452268246	5.503033312	-8.306241473	-0.920041001	-97.49505055	0.000105188	-3.388898578	-0.96132633	-57.43984033	0.000302954	-1.599333629	-0.909253416	-57.22748649	0.000305205	-1.263676644	-0.89455965	-37.66847406	0.00070402	-2.054332621	-0.881520513	-28.67635694	0.001213838	19.45000076	0.850000381	1142.119995	-12.81994629	1.014271259	0.134920635	0.024621212	0.244896962	0.231297156	0.215123683	5.966666667	13.47666667
C55	0.80502527	0.637596237	0.586688947	1.089963261	3.119273715	1.529367393	0.757671558	0.607160258	0.999668889	3.893868098	0.774594384	0.221802842	5.990343268	0.026754111	0.724342124	0.641735793	31.11104101	0.00103157	0.120075321	0.172544765	4.084555839	0.055037446	0.020471311	0.034297997	0.753623065	0.529715037	-0.090294372	-0.086475156	-1.811669643	0.21173223	16.32500076	1.225000381	1154.52002	238.1600342	0.540325999	0.023809524	0.005681818	0.719289958	0.317590069	0.270727919	8.366666667	83.36666667
C51	1.14642183	0.778972134	0.682191972	1.213483895	3.82106983	3.06110303	2.002967877	1.734055191	3.053658821	9.851784918	6.030715088	0.947122205	42.21753443	0.000560595	1.9146812	0.982129679	49.82021198	0.000402649	1.223995743	0.944410025	41.24203718	0.000587404	1.05186322	0.932906884	37.38950675	0.000714554	1.840174925	0.92284501	34.17319786	0.000855207	15.88333321	1.416666985	1006.960022	236.4000244	0.512693346	0.023809524	0	0.719289958	0.317590069	0.270727919	8.25	46.6
C59	1.069429894	0.779382818	0.697796194	1.265531563	3.812140469	1.544836554	0.814823352	0.664829738	1.112327668	4.136817313	0.324676843	0.081735893	2.848650487	0.104304667	0.475406659	0.367792417	4.253526431	0.05107413	0.035440535	0.044468997	2.133113561	0.166534599	-0.032966456	-0.0483961	-2.172336097	0.161943551	-0.153203895	-0.129037424	-4.188818856	0.052541115	15.24166679	1.300000191	935.9400024	213.960022	0.506398022	0.015873016	0	0.719289958	0.317590069	0.270727919	8.425	33.45
C46	2.009346992	1.320273247	1.14442363	2.017471593	6.491515461	3.163300291	2.139511705	1.871310669	3.325121026	10.49924369	4.00772823	0.480807215	5.885273911	0.027678265	1.153953299	0.453806089	5.212663806	0.034888199	0.819238459	0.482738908	5.921325281	0.02735592	0.726887039	0.491737947	6.100018441	0.025837336	1.307649433	0.499661032	6.231942068	0.02479493	16.55833435	1.375000954	868.039978	172.9199829	0.465688646	0.015873016	0	0.335241654	0.30782348	0.276465948	8	24.61
C983	0.973700902	0.829398967	0.782446672	1.486006392	4.071552933	1.431326474	0.758842724	0.618834364	1.03443535	3.843438912	-0.228114021	-0.057656967	-1.520255647	0.267818609	0.457625572	0.385252723	6.407022655	0.023505081	-0.070556243	-0.088906761	-2.550669479	0.125431821	-0.163612308	-0.234588119	-8.056464357	0.0150596	-0.451571042	-0.362236526	-14.72394004	0.004580993	15.59166622	1.299999237	700.9199829	71.45996094	0.363738865	0.023809524	0.003787879	0.675490412	0.390262247	0.390026019	9.45	50.6
C910	1.381236372	1.080524875	0.990141927	1.832801233	5.284704408	2.342928285	1.066991701	0.837283011	1.353730115	5.600933112	0.316228704	0.058116524	5.320018437	0.033563735	0.961691913	0.528422531	53.33300593	0.000351382	-0.013533175	-0.012603725	-0.780376391	0.516865403	-0.152858916	-0.167686154	-8.58885628	0.013286369	-0.479071118	-0.302981695	-13.82031125	0.005194813	15.76666641	1.266666412	722.1199951	57.20001221	0.373372346	0.015873016	0.001893939	0.675490412	0.390262247	0.390026019	8.233333333	42.1
C907	1.665386313	0.695477538	0.534648959	0.849187032	3.744699841	3.949435302	1.550574044	1.175746711	1.845498131	8.521254188	4.776554347	0.822222071	65.20601131	0.00023511	2.284048989	0.863515491	52.83686291	0.000358008	0.855096506	0.801781778	61.71855676	0.00026242	0.641097752	0.788048343	55.98391496	0.000318908	0.9963111	0.776225051	50.4332181	0.000392926	16.13333321	1.300000191	848.7999878	60.59997559	0.400378764	0.015873016	0.005681818	0.675490412	0.390262247	0.390026019	8.433333333	46.26666667
C980	0.960785567	0.767624104	0.708413141	1.319518766	3.756341577	1.606397227	0.880480193	0.72611181	1.226293685	4.439282916	0.682941338	0.167047359	1.719154082	0.227725904	0.64561166	0.513997955	2.906374789	0.10080161	0.112856089	0.137167268	1.606547489	0.249391174	0.017698669	0.024676556	0.354933508	0.756573621	-0.093225081	-0.073270743	-1.21974884	0.346876332	16.04166603	1.299999237	845.2600098	80.2800293	0.423239708	0.015873016	0	0.675490412	0.390262247	0.390026019	9.175	48.55
C906	2.044935267	1.415721112	1.247057671	2.229597106	6.937311156	2.808574056	1.224666827	0.952906967	1.530032894	6.516180744	-0.421130412	-0.062625829	-4.048057015	0.055952273	0.763638788	0.317310766	7.946962239	0.01546783	-0.191054285	-0.144970192	-4.400661179	0.047953498	-0.294150704	-0.269024914	-6.017873218	0.026519516	-0.699564212	-0.376531665	-7.039456579	0.019589021	16.06666565	1.299999237	858.0800171	90.08001709	0.421674579	0.015873016	0	0.675490412	0.390262247	0.390026019	8.38	11.1
C908	1.395178426	1.32855493	1.304518116	2.566990798	6.59524227	2.761204452	1.289439921	1.020614505	1.663374345	6.734633222	0.139390952	0.020914829	0.886258841	0.468977983	1.366026027	0.68264467	12.67075121	0.006171072	-0.039115009	-0.029883879	-0.714192943	0.549211838	-0.283903612	-0.245428812	-4.64123941	0.043421611	-0.903616454	-0.43388604	-7.250773302	0.01849487	16.32499886	1.333332062	862.2799683	126.4399414	0.425141662	0.023809524	0.001893939	0.335241654	0.30782348	0.276465948	8.3	13.06666667
C47	1.329030657	1.070246046	0.990333354	1.848984978	5.238595034	2.88867549	1.711915728	1.441515531	2.478557492	8.520664241	3.282069207	0.486440961	18.64793211	0.002863322	1.559644833	0.776348242	15.69335734	0.004035831	0.641669682	0.46972448	14.36771135	0.004809313	0.451182178	0.375408684	8.129285449	0.014796937	0.629572514	0.293039907	5.088393533	0.036519743	16.45000076	1.400000572	845.5199585	135.6799927	0.44378677	0.031746032	0.001893939	0.335241654	0.30782348	0.276465948	7.725	24.595
C13	1.353049267	0.947106127	0.837158857	1.50128659	4.63860084	1.457554822	0.973002582	0.848996814	1.506085419	4.785639637	0.147038797	0.031206914	0.987336427	0.427554891	0.104505555	0.074399491	2.245999229	0.153778355	0.025896455	0.026975583	0.757011682	0.528070571	0.011837957	0.014041588	0.281281349	0.804925168	0.00479883	0.00319138	0.050803348	0.964099765	18.79999924	1.099998474	1588.819946	120.039917	0.546929002	0.015873016	0.015151515	0.708140348	0.278584613	0.158540814	4.7	68.3
C36	1.609141965	1.218457714	1.104554401	2.025250151	5.957404231	2.510263904	1.506517322	1.271373881	2.18947475	7.477629857	1.520225626	0.227281023	18.09344416	0.003040697	0.901121939	0.444686793	31.85221978	0.00098419	0.288059608	0.212214688	16.91155512	0.003478263	0.16681948	0.140656115	11.36843493	0.007648804	0.164224599	0.07796845	6.34441924	0.023954624	19.83333397	1.383333206	1797.300049	199.3000488	0.456827223	0.047619048	0.035984848	0.708140348	0.278584613	0.158540814	5.633333333	45.16
C7	0.817096563	0.678263897	0.634163194	1.194894744	3.324418398	2.972442713	1.44470134	1.152047311	1.888742034	7.457933398	4.133515	0.807983611	59.43501787	0.000282964	2.155346149	1.291382076	28.19587922	0.001255481	0.766437443	0.756121453	118.1120323	7.17E-05	0.517884118	0.596989585	133.0605438	5.65E-05	0.69384729	0.457852916	50.49592074	0.000391951	18.875	1.358333588	1543	216.4599609	0.554675996	0.015873016	0.011363636	0.784802911	0.209075305	0.273761919	5.7	26.08333333
C987	1.53287458	1.039522224	0.909820455	1.617532017	5.099749276	1.75889467	1.078204403	0.915964242	1.586776737	5.339840053	0.240090777	0.046004323	1.635404385	0.243593296	0.22602009	0.1375408	2.831209783	0.105397026	0.038682179	0.03653586	1.362152188	0.306274576	0.006143788	0.00673005	0.269637313	0.81271141	-0.03075528	-0.019196792	-0.742523163	0.535136142	15.6833334	1.324999809	770.2000122	94.08001709	0.397473663	0.031746032	0	0.675490412	0.390262247	0.390026019	8.133333333	28.23333333
C63	0.771475378	0.260231269	0.191214564	0.292134873	1.515056085	3.550571094	1.187604348	0.873486769	1.336181709	6.94784392	5.432787835	1.522978926	18.94447262	0.002774754	2.779095715	1.526558984	9.681552593	0.010500912	0.927373079	1.518122671	21.98614941	0.002062322	0.682272205	1.519096811	18.37583754	0.002948368	1.044046837	1.520355767	15.21818816	0.004290148	15.625	1.341666222	879.5999756	201.7199707	0.488749534	0.03968254	0	0.719289958	0.317590069	0.270727919	6.7	77.9875
C905	0.931733844	0.674055633	0.60207206	1.08966345	3.297524988	2.621813785	0.881858975	0.651218114	1.000043343	5.154934217	1.857409229	0.446782173	15.40189451	0.004189055	1.69007994	1.034574442	13.47358111	0.005463406	0.207803342	0.268719502	3.117906262	0.089301896	0.049146054	0.078467492	0.776978227	0.51848061	-0.089620107	-0.085825545	-0.778023775	0.517983118	15.63333321	1.508333206	788.9799805	122.3999634	0.380048305	0.047619048	0	0.755238717	0.389883238	0.252180227	7.775	56.2175
C61	1.490885881	0.691976227	0.545396314	0.885121841	3.613380264	2.78481209	1.51222067	1.242414689	2.090758183	7.630205632	4.016825368	0.7474711	83.3866297	0.000143785	1.293926209	0.624809905	10.65522973	0.008693253	0.820244443	0.78178289	111.4038481	8.06E-05	0.697018374	0.823299382	34.52363227	0.000837955	1.205636342	0.859556737	21.63117275	0.002130347	15.91666698	1.391667366	815.0200195	148.6799927	0.419240057	0.015873016	0	0.335241654	0.30782348	0.276465948	8.075	42.7
C64	1.437910063	0.70619117	0.564494654	0.927352763	3.635948649	2.777135679	1.691874004	1.437439877	2.491620644	8.398070204	4.762121555	0.837131889	40.37791159	0.000612792	1.339225616	0.658229351	10.7230742	0.008585005	0.985682834	0.873706092	26.25748261	0.001447272	0.872945223	0.934688035	14.8876295	0.004481484	1.564267881	0.988354603	10.98676352	0.008182843	16.16666603	1.399999619	824.9799805	149.6400146	0.426645041	0.031746032	0	0.335241654	0.30782348	0.276465948	7.6075	80.2225
C29	1.588256105	0.834623192	0.678968472	1.132516902	4.234364672	2.212645324	1.090180649	0.873609938	1.438810678	5.61524659	1.380881918	0.282252205	18.41307341	0.002936508	0.624389219	0.331552154	5.583192112	0.030614499	0.255557457	0.267118339	13.90611945	0.005131393	0.194641466	0.252059287	7.974535272	0.015363498	0.306293776	0.239374351	5.412140521	0.032485453	15.875	1.366666794	801.8599854	161.1199951	0.454726547	0.015873016	0	0.335241654	0.30782348	0.276465948	8.075	37.35
C892	1.9596872	1.711264514	1.628546144	3.116886961	8.416384819	3.161531399	2.202906622	1.955906662	3.527536044	10.84788073	2.431495909	0.253789357	3.332120547	0.079476498	1.201844199	0.478271662	8.077785882	0.01498198	0.491642108	0.252545101	3.190576678	0.085782621	0.327360518	0.183166171	1.657918355	0.239190231	0.410649083	0.123764888	0.903574939	0.461589732	15.13333321	1.566666603	838.1199951	158.9799805	0.468409896	0.047619048	0	0.755238717	0.389883238	0.252180227	7.04	46.546
C1010	2.117718624	0.966603408	0.758755065	1.227055122	5.07013222	3.075484039	1.603649013	1.303218476	2.172346494	8.154698022	3.084565803	0.47522731	20.88411805	0.002284953	0.957765415	0.373122911	10.02588622	0.00980239	0.637045605	0.506248659	16.56776769	0.003623319	0.544463411	0.540913217	12.41381848	0.006426682	0.945291372	0.571190828	10.11075588	0.009640881	15.70833302	1.483333588	796.5200195	160.3600464	0.437093765	0.015873016	0	0.719289958	0.317590069	0.270727919	7.9	60.0175
C778	2.086176495	1.290563247	1.098749041	1.906768066	6.382256849	2.987921445	1.418810439	1.129860325	1.852228875	7.388821085	1.006564235	0.146446421	9.205000684	0.01159701	0.90174495	0.359245015	3.454281587	0.074556201	0.128247192	0.094740053	10.22709624	0.009425859	0.031111284	0.027921722	0.811327772	0.502379565	-0.054539191	-0.029019986	-0.518545203	0.655745216	15.14166737	1.483333588	834.8400269	161.1400146	0.433412999	0.03968254	0	0.755238717	0.389883238	0.252180227	7.82	34.76
C894	1.738381903	1.184955445	1.038756058	1.849332589	5.811425995	2.285661989	1.485616203	1.284109337	2.258423334	7.313810863	1.502384868	0.229938481	11.35117901	0.00767181	0.547280086	0.273700953	29.42314652	0.001153108	0.300660758	0.226124463	9.959709269	0.009931146	0.245353279	0.212041456	6.580214838	0.022324626	0.409090745	0.199842119	4.932724666	0.038726818	15.27499962	1.566666603	827.7999878	137.9199829	0.393311888	0.047619048	0	0.755238717	0.389883238	0.252180227	6.866666667	53.24
C869	1.264871792	0.987041283	0.903728877	1.67162562	4.827267572	2.2068493	0.990875862	0.775728307	1.251930891	5.22538436	0.398116788	0.079247769	5.265339454	0.034228883	0.941977508	0.556595076	17.64397646	0.003196838	0.003834579	0.003877396	0.130720162	0.907959244	-0.128000571	-0.152727062	-3.95553673	0.058372895	-0.419694729	-0.289109506	-6.440183983	0.023272005	14.66666698	1.683333397	868.1400146	145.9400024	0.335582763	0.047619048	0	0.755238717	0.389883238	0.252180227	6.3	35.83333333
C893	0.474153315	0.276689189	0.231640277	0.396139941	1.378622722	1.709375586	1.076761484	0.92607417	1.623539396	5.335750636	3.957127914	1.353344602	13.04501805	0.005825094	1.235222271	1.28235271	5.116613682	0.036139526	0.800072295	1.358818373	15.90557053	0.003929486	0.694433893	1.385768692	35.1633169	0.000807781	1.227399455	1.410596322	51.74943261	0.000373203	14.98333359	1.658333778	832.2399902	128	0.409868658	0.023809524	0.009469697	0.755238717	0.389883238	0.252180227	7.25	88.4675
C807	1.590408196	1.356675873	1.28052258	2.433030944	6.660637593	2.521769335	1.818098982	1.62446829	2.942187519	8.906524125	2.245886532	0.290568841	7.064208893	0.019455959	0.931361138	0.460970061	29.88917677	0.00111749	0.461423109	0.292753943	6.947119414	0.020097516	0.34394571	0.237912296	4.027898437	0.056467063	0.509156575	0.190015576	2.591308397	0.122214472	14.58333302	1.733332634	849.7199707	114.3200073	0.436708897	0.031746032	0.011363636	0.755238717	0.389883238	0.252180227	6.95	38.925
C896	2.180096313	1.426788781	1.235264853	2.175321348	7.017471295	2.654858079	1.802228862	1.578000458	2.806525513	8.841612912	1.824141618	0.231066377	4.233699719	0.051517198	0.474761766	0.197022143	3.010610291	0.094886823	0.375440082	0.233597844	4.337297387	0.049262244	0.342735605	0.24487311	4.859825789	0.039828344	0.631204165	0.254770846	5.373471658	0.032931756	14.4333334	1.625	889.2999878	142.7199707	0.32719788	0.055555556	0	0.755238717	0.389883238	0.252180227	6.725	57.9275
C788	2.746005019	0.81163815	0.58185685	0.870385715	5.009885734	2.456037353	1.671337933	1.46668274	2.614853586	8.208911612	3.199025878	0.493807239	10.15314376	0.009561699	-0.289967666	-0.111597916	-1.380627793	0.301440999	0.859699783	0.722325129	14.34347697	0.00482546	0.88482589	0.924534035	28.04433709	0.00126906	1.744467871	1.100026921	49.07558346	0.000414953	14.1833334	1.591667175	857.4400024	112.2599487	0.3232297	0.071428571	0.011363636	0.755238717	0.389883238	0.252180227	7.95	45.745
C944	1.49638507	0.997224377	0.868132573	1.536185422	4.897927442	3.063625833	1.68470499	1.387451465	2.339140491	8.47492278	3.576995338	0.548299397	8.955265488	0.012240846	1.567240763	0.716546881	13.43551051	0.005494156	0.687480613	0.524369951	8.30359136	0.014195259	0.519318892	0.468879428	7.172089547	0.018891414	0.80295507	0.420481206	6.259457702	0.024585375	14.54166698	1.716667175	649.1199951	37.95996094	0.329637796	0.095238095	0.011363636	0.755238717	0.389883238	0.252180227	7.95	48.4425
C998	1.739000489	1.392875261	1.286526614	2.398130362	6.816532726	1.799409161	1.033973517	0.86584003	1.482924822	5.182147529	-1.634385197	-0.274131393	-13.48326971	0.005455621	0.060408672	0.034147851	0.594270312	0.612600939	-0.358901744	-0.29796098	-9.859719753	0.010130529	-0.420686584	-0.39600115	-7.805111019	0.016021605	-0.915205541	-0.48067305	-7.137011071	0.019072281	15.02499962	1.658332825	719.5800171	63.44000244	0.356752694	0.103174603	0.009469697	0.755238717	0.389883238	0.252180227	8.16	28.9
C975	1.419426196	1.378646121	1.363662095	2.700919697	6.862654109	2.46469353	1.288108544	1.046531627	1.743728947	6.543062647	-0.319591461	-0.047688913	-0.876553269	0.473172838	1.045267334	0.551814769	9.31188546	0.011336794	-0.090537578	-0.067927049	-1.200092491	0.352974369	-0.317130468	-0.264692314	-4.847231462	0.040023305	-0.95719075	-0.43756645	-8.310074044	0.014173589	14.26666641	1.633333206	557.0200195	-0.659973145	0.282046169	0.079365079	0.009469697	0.639900373	0.392695339	0.291005795	8.8	36.84
C962	2.618003484	2.182823618	2.04401619	3.85655029	10.70139358	2.899851766	1.55932654	1.277393386	2.144083205	7.880654898	-2.820738684	-0.305962965	-11.75984822	0.007153473	0.281848282	0.102247622	1.861984729	0.203653476	-0.623497078	-0.336365253	-13.92953126	0.00511429	-0.766622804	-0.470095009	-20.8766932	0.002286573	-1.712467084	-0.587061026	-25.01317382	0.001594493	14.3166666	1.658332825	491.2600098	-13.27999878	0.23343721	0.095238095	0.009469697	0.639900373	0.392695339	0.291005795	7.9	26.78
C974	3.08501185	1.98657007	1.711530505	3.001193378	9.784305803	3.073771194	2.709663196	2.59169841	4.98523846	13.36037126	3.576065456	0.311513303	25.816515	0.001497024	-0.011240656	-0.003650289	-0.065681072	0.953606477	0.723093126	0.310414776	25.94948104	0.001481755	0.880167905	0.414925415	19.34740764	0.002660838	1.984045082	0.507471236	12.47347718	0.006365938	13.58333302	1.516666412	597.8800049	-22.52001953	0.227063626	0.063492063	0.003787879	0.68263438	0.449747821	0.264746088	8.4	43.755
C1005	2.21830474	2.248645373	2.2602414	4.541250787	11.2684423	3.597799488	2.000009667	1.655114407	2.803458096	10.05638166	-1.212060642	-0.113798678	-2.380284145	0.140291137	1.379494748	0.483579132	17.23154792	0.003350921	-0.248635707	-0.117175965	-2.060789422	0.175476626	-0.605126992	-0.311601487	-4.792429156	0.040888187	-1.737792691	-0.482348788	-6.865125786	0.020565655	12.91666698	1.441666603	634.0200195	-26.97998047	0.295694411	0.134920635	0.03219697	0.639900373	0.392695339	0.291005795	7.82	32.7
C1023	2.084446978	1.233707779	1.037003594	1.779658009	6.13481636	3.57614721	1.865187236	1.514482712	2.522091731	9.477908889	3.34309253	0.434983566	16.86069005	0.003499171	1.491700232	0.539782441	14.87477642	0.00448918	0.631479458	0.413337354	17.09975599	0.003402509	0.477479119	0.378738542	16.7498233	0.003545399	0.742433722	0.348667393	15.86523542	0.003949374	12.38333321	1.466666222	647.9799805	-22.85998535	0.360767066	0.087301587	0.039772727	0.639900373	0.392695339	0.291005795	8.075	32.05
C926	2.503767505	1.042893101	0.801253493	1.271991794	5.619905893	2.50723642	1.48580249	1.250273126	2.148115787	7.391427822	1.771521929	0.274006008	11.52746273	0.007441554	0.003468915	0.001384519	0.104996715	0.925959891	0.442909389	0.353956345	11.50353188	0.007472201	0.449019633	0.44493994	9.960251037	0.009930082	0.876123992	0.524007066	9.089899252	0.011887316	11.78333378	1.5	629.5800171	-23.61999512	0.301439971	0.150793651	0.034090909	0.639900373	0.392695339	0.291005795	8.233333333	56.56666667
C462	2.052820533	1.17715161	0.980660514	1.669910014	5.88054267	3.07697329	2.150091858	1.89958796	3.405197941	10.53185105	4.651308379	0.58275505	95.72744872	0.000109108	1.024152757	0.404731699	22.40371858	0.001986389	0.972940249	0.602412936	109.5037497	8.34E-05	0.918927446	0.66116594	628.3505947	2.53E-06	1.735287927	0.712533329	231.8494492	1.86E-05	9.566666603	1.791666508	546.2199707	44.63995361	0.320219725	0.142857143	0.024621212	0.183204398	0.34038963	0.163682247	6.7	82.0325
C490	2.277997333	2.223198589	2.202974228	4.370245243	11.07441539	3.377142222	1.842877192	1.51789463	2.560707798	9.298621842	-1.775793551	-0.174771328	-4.68520881	0.0426616	1.099144889	0.393733161	3.400529769	0.076665526	-0.380321397	-0.187618923	-7.238786161	0.018554479	-0.685079598	-0.372484107	-36.24874457	0.000760184	-1.809537445	-0.534535423	-64.26046968	0.000242078	10.03333378	1.733333588	569.3400269	40.24005127	0.337323993	0.103174603	0.024621212	0.183204398	0.34038963	0.163682247	7.8	50.68666667
C476	4.102648109	1.613791954	1.224146303	1.922080958	8.862667324	2.953829457	2.277768213	2.082105341	3.84842545	11.16212846	2.299461136	0.230678889	11.87837951	0.007012911	-1.148818652	-0.328530196	-5.257394041	0.03432715	0.663976259	0.344609449	17.33346277	0.003311827	0.857959038	0.531135859	23.35859187	0.001827741	1.926344492	0.694255659	15.85526525	0.003954313	10.25833321	1.741666794	604.0599976	41.64001465	0.341261983	0.158730159	0.024621212	0.183204398	0.34038963	0.163682247	7.8	31.148
C10	3.663688775	1.246102469	0.917111432	1.403106556	7.230009232	4.963923238	1.740626994	1.288962054	1.982442288	9.975954575	2.745945342	0.321937342	29.89309648	0.001117197	1.300234463	0.303725902	18.75521305	0.002830798	0.494524525	0.334224734	32.6807329	0.00093499	0.371850622	0.340363581	30.31126284	0.001086635	0.579335733	0.345640817	27.40634884	0.001328714	17.20833397	1.241666794	1324.619995	190.8599854	0.485011429	0.015873016	0	0.335241654	0.30782348	0.276465948	5.033333333	22.72
C98	1.317337296	0.527060023	0.401299562	0.632126792	2.877823674	3.586767217	1.577190136	1.228103921	1.972636069	8.364697344	5.48687367	1.066985813	41.39851236	0.000582976	2.269429922	1.001638801	13.83703056	0.005182364	1.050130113	1.09608571	88.31014775	0.000128202	0.826804359	1.118518545	57.09960816	0.000306573	1.340509277	1.138036039	35.37956298	0.000797949	16.77499962	1.416666031	1004.880005	148.2199707	0.405955225	0.023809524	0	0.335241654	0.30782348	0.276465948	8.1	41.29333333
C1007	2.785984311	0.991343949	0.736243131	1.135169248	5.64874064	2.87152797	1.195854963	0.918866689	1.458872019	6.445121642	0.796381002	0.131890885	9.116507152	0.011819251	0.085543659	0.030243038	1.202493501	0.352222749	0.204511015	0.187555113	18.12948273	0.003028675	0.182623558	0.221580646	25.33199043	0.001554704	0.323702771	0.25088179	27.59647307	0.001310504	16.64166641	1.183333397	1099.419922	81.41992188	0.45183298	0.031746032	0.003787879	0.675490412	0.390262247	0.390026019	7.72	25.74
C579	1.992576388	0.394135989	0.265769545	0.377357127	3.02983905	3.452353158	1.192831824	0.880706062	1.351111934	6.877002978	3.847163929	0.819673444	25.17756426	0.001573789	1.45977677	0.549627605	15.91419344	0.003925254	0.798695835	1.107389444	32.54450927	0.000942823	0.614936517	1.198094367	34.44411614	0.000841824	0.973754807	1.275491161	35.52208445	0.000791566	17.00833321	1.191666603	1046.680054	29.30004883	0.503976285	0.007936508	0.005681818	0.562846691	0.282703214	0.273587089	6.45	65.5
C591	2.855459505	1.061897552	0.795871964	1.236765421	5.949994442	1.971388788	1.300545823	1.130227226	1.997678133	6.399839969	0.449845527	0.0728827	7.425309818	0.017658244	-0.884070718	-0.370494515	-8.187146016	0.014593068	0.238648271	0.202726589	34.73787891	0.000827664	0.334355261	0.350735652	31.65582879	0.000996422	0.760912712	0.479486132	17.32315827	0.003315749	17.94166756	1.125	1172.300049	40.48010254	0.415165842	0.015873016	0	0.562846691	0.282703214	0.273587089	8.066666667	66.23666667
C593	2.483494308	1.704837829	1.497770578	2.671652302	8.357755018	2.361352595	1.744441248	1.572252515	2.870274192	8.54832055	0.190565533	0.022544984	2.868788646	0.103063218	-0.122141714	-0.050431976	-0.903490779	0.461625344	0.039603418	0.022964311	3.100215652	0.090189828	0.074481937	0.048531593	1.951625665	0.190248593	0.198621891	0.071710442	1.641168698	0.242456048	18.03333282	1.149999619	1179.619995	41.42004395	0.474353373	0.015873016	0	0.562846691	0.282703214	0.273587089	8	60.82666667
C556	2.147529068	1.229676011	1.02400212	1.743098257	6.144305456	2.814239227	2.217285241	2.03868844	3.786199099	10.85641201	4.712106551	0.569230163	18.27833998	0.002979765	0.666710159	0.270374058	4.160873169	0.053193742	0.98760923	0.589532854	18.31720854	0.002967188	1.01468632	0.688588083	24.95146991	0.00160237	2.043100841	0.775698502	23.21875844	0.001849761	17.18333435	1.166667938	965.0599976	2.700012207	0.428322405	0.023809524	0.009469697	0.562846691	0.282703214	0.273587089	6.675	19.475
C940	1.747172766	1.039741904	0.875326513	1.504236865	5.166478048	2.677629102	1.527372593	1.271292938	2.163458396	7.639753028	2.47327498	0.391174049	11.0988274	0.008020407	0.930456336	0.42693282	6.051425348	0.026237696	0.487630688	0.384576486	13.38793903	0.005532947	0.395966425	0.373192749	21.36326955	0.002183937	0.659221531	0.363422347	46.38370374	0.000464479	16.85833359	1.199999809	955.9800415	-4.999938965	0.442350507	0.007936508	0.005681818	0.562846691	0.282703214	0.273587089	6.9	55.375
C941	1.932787419	1.415083631	1.268830337	2.30416476	6.920866147	3.149576441	1.603300155	1.294422505	2.145282383	8.192581484	1.271715336	0.16868812	5.654726926	0.029878972	1.216789021	0.488304761	7.019480506	0.019697396	0.188216524	0.124875469	5.476541765	0.03176172	0.025592168	0.019969172	1.164386344	0.364377363	-0.158882377	-0.07144706	-4.284616459	0.050390489	16.63333321	1.25	913.7800293	7.500061035	0.450884312	0.007936508	0.011363636	0.675490412	0.390262247	0.390026019	6.75	49.175
C759	1.437941064	0.708045685	0.566351172	0.930935437	3.643273359	2.828275398	1.184749437	0.916117426	1.46380784	6.392950101	2.749676742	0.562313285	14.80249403	0.004532831	1.390334334	0.676454852	7.831305883	0.015917144	0.476703752	0.514777968	6.908347268	0.02031689	0.349766254	0.480930219	4.816933859	0.040498097	0.532872403	0.452606502	3.737967903	0.064701099	16.07500076	1.166666985	866.7399902	33.55999756	0.441309512	0.007936508	0.005681818	0.675490412	0.390262247	0.390026019	7.366666667	41.53333333
C826	2.176538046	1.030040712	0.815743435	1.329358805	5.351680998	2.722637339	1.033074963	0.777769422	1.213388602	5.746870325	0.395189328	0.071244699	3.348562949	0.078787497	0.546099294	0.223865458	12.27886033	0.006567335	0.003034252	0.002941429	0.108749783	0.923328646	-0.037974014	-0.047669781	-1.547613934	0.26179359	-0.115970204	-0.091279782	-2.679409796	0.115626231	15.30000019	1.141666412	701.2600098	53.58001709	0.395497054	0.047619048	0.001893939	0.675490412	0.390262247	0.390026019	8.225	27.775
C792	1.435447789	0.973032865	0.85151375	1.513694554	4.773688958	2.218179405	1.18802939	0.974019178	1.63679085	6.017018823	1.243329865	0.231472552	8.790076809	0.012696437	0.782731617	0.435209923	4.553218219	0.045003921	0.214996524	0.199633379	10.28626221	0.009319243	0.122505428	0.134415346	5.611155145	0.03032383	0.123096296	0.078184139	2.097977123	0.170799412	15.38333321	1.158332825	638.0999756	59.95996094	0.408268005	0.063492063	0.013257576	0.675490412	0.390262247	0.390026019	8.275	48.425
C872	2.39480731	1.63437629	1.433263913	2.552525431	8.014972944	1.573679742	1.614142285	1.629824707	3.287901192	8.105547926	0.090574982	0.011237346	0.588430038	0.61584393	-0.821127568	-0.419886111	-21.63909921	0.002128792	-0.020234005	-0.012457535	-0.63789763	0.588830627	0.196560794	0.128518167	6.597713444	0.022210274	0.735375761	0.253166191	12.953236	0.005907203	15.46666622	1.24166584	621.4799805	46.45996094	0.329051614	0.063492063	0.011363636	0.675490412	0.390262247	0.390026019	8.1	36.325
C919	1.468498121	1.01703084	0.895970602	1.602057739	4.983557302	1.892977226	1.382106439	1.239389004	2.251556999	6.766029668	1.782472366	0.305770501	8.757497856	0.012789269	0.424479105	0.25391065	18.41739674	0.002935136	0.365075599	0.3067213	8.430432383	0.013780042	0.343418402	0.324466196	6.338211314	0.023999895	0.64949926	0.340333087	5.289402808	0.033933789	15.23333359	1.258333206	602.7600098	54.53997803	0.332836777	0.063492063	0.007575758	0.675490412	0.390262247	0.390026019	8.4	39.36666667
C950	1.367049569	1.179145877	1.117290087	2.130193028	5.793678561	4.090572698	1.827824648	1.428230916	2.300853184	9.647481446	3.853802885	0.509929471	14.18265443	0.004934703	2.723523129	1.096030166	138.9785351	5.18E-05	0.648678771	0.4383362	9.366880436	0.011206286	0.310940828	0.245530368	4.768487597	0.041274664	0.170660157	0.077067405	1.418017257	0.291944211	15.25833321	1.383333206	627.3999634	63.39996338	0.351748019	0.03968254	0	0.675490412	0.390262247	0.390026019	8.166666667	30
C917	1.345869505	0.951902503	0.844154718	1.518182482	4.660109209	2.029216586	1.602453182	1.473367907	2.735574732	7.840612407	3.180503198	0.520278061	72.27640292	0.000191374	0.683347081	0.410609524	22.97122511	0.001889728	0.650550678	0.520828355	76.84064176	0.00016932	0.629213189	0.556970359	39.26261983	0.000648066	1.21739225	0.58882767	27.47220246	0.001322364	15.50833321	1.533332825	639.5999756	74.2199707	0.320634663	0.047619048	0	0.675490412	0.390262247	0.390026019	8.366666667	38.93333333
C880	1.655611157	0.686787353	0.527166436	0.836205988	3.705770934	3.988615458	1.543458942	1.166961747	1.827226479	8.526262625	4.820491691	0.833259804	28.65556005	0.001215597	2.3330043	0.879273948	22.25171471	0.002013538	0.85667159	0.809756529	25.7651043	0.00150299	0.639795311	0.794642536	22.39412502	0.001988086	0.99102049	0.781679531	19.58674913	0.002596458	15.4333334	1.558333397	716.7600098	98.14001465	0.374354124	0.03968254	0.009469697	0.755238717	0.389883238	0.252180227	7.25	64.625
C967	1.585860285	0.988684345	0.843654049	1.466986451	4.88518513	3.070091344	0.906657898	0.650632918	0.974293196	5.601675356	0.716490226	0.136858541	3.395901015	0.076851173	1.484231059	0.660580288	7.579346136	0.01696577	-0.082026447	-0.086609916	-3.688672873	0.066272691	-0.193021131	-0.259796907	-11.39198216	0.007617577	-0.492693255	-0.409253261	-16.59645202	0.003610873	15.23333359	1.600000381	681.8800049	88.44000244	0.348601907	0.095238095	0.009469697	0.755238717	0.389883238	0.252180227	8	44.3575
C991	1.469521344	1.330735878	1.282939571	2.483801624	6.566998417	2.365059481	1.366759369	1.143619304	1.956042614	6.831480768	0.264482352	0.039484588	1.255707418	0.336041304	0.895538137	0.475866441	4.666691468	0.042979274	0.03602349	0.026710432	1.090407684	0.389392129	-0.139320266	-0.114955923	-7.109191504	0.019217556	-0.52775901	-0.238866942	-10.84445354	0.008396301	14.88333321	1.675000191	624.7000122	74.84002686	0.321098328	0.031746032	0.009469697	0.639900373	0.392695339	0.291005795	7.266666667	56.53666667
C1015	4.186943592	2.292344896	1.885479074	3.17520605	11.53997361	4.587483343	1.555341598	1.144266381	1.750130705	9.037222027	-2.502751585	-0.244465145	-22.66501606	0.001940984	0.400539752	0.091360568	20.01822588	0.002486148	-0.737003298	-0.387880067	-21.05133083	0.00224892	-0.741212693	-0.499418223	-23.64247494	0.001784229	-1.425075345	-0.595682054	-25.77929027	0.00150134	14.89999962	1.583333015	610.2999878	60.7199707	0.268200576	0.047619048	0.015151515	0.639900373	0.392695339	0.291005795	8.125	22.3
C928	2.398457587	1.488161456	1.268081882	2.20230133	7.357002255	3.974255019	1.44760471	1.081655	1.676889348	8.180404077	0.823401822	0.106089	4.177127092	0.052812728	1.575797432	0.505011455	8.172571346	0.014644025	-0.040556747	-0.02763117	-1.069115918	0.396951844	-0.186426882	-0.159013154	-5.035246664	0.037251968	-0.525411981	-0.272562374	-7.314685869	0.018181804	14.74166679	1.600000381	576.2000122	27.05999756	0.302383602	0.079365079	0.009469697	0.639900373	0.392695339	0.291005795	7.6	66.7475
C797	1.811094317	0.605602844	0.444231411	0.677699534	3.538628105	3.525985897	1.383066595	1.048807165	1.646437812	7.60429747	4.065669364	0.764974433	17.00648012	0.003439742	1.71489158	0.666228827	10.19413954	0.009486037	0.777463751	0.825834085	23.70727958	0.001774514	0.604575755	0.859063143	29.7638756	0.001126903	0.968738279	0.887665308	35.91512287	0.000774356	14.72499943	1.61666584	551.0800171	3.780029297	0.331364155	0.134920635	0.011363636	0.639900373	0.392695339	0.291005795	8.7	58.97666667
C1006	2.252032	1.618731335	1.442883717	2.606682827	7.920329879	3.855862602	1.440915009	1.081357414	1.682393287	8.060528311	0.140198432	0.017546245	0.367867536	0.748255892	1.603830602	0.537761824	13.47442991	0.005462723	-0.177816327	-0.116364382	-2.16593635	0.162680743	-0.361526303	-0.288426576	-5.332902593	0.03340978	-0.92428954	-0.43786111	-8.122990443	0.014819372	14.60833359	1.541666985	526.7000122	4.460021973	0.266001314	0.063492063	0.011363636	0.639900373	0.392695339	0.291005795	7.8	49.4225
C954	0.68386717	0.718759254	0.732545845	1.490130386	3.625302655	3.355147518	1.482014662	1.154919442	1.856280045	7.848361666	4.223059011	0.772367029	30.11320762	0.001100952	2.671280348	1.590487315	41.35609681	0.000584171	0.763255408	0.723631232	19.90714037	0.002513866	0.422373597	0.455259947	10.98054661	0.008191998	0.366149659	0.219710886	4.922151002	0.038883791	14.5583334	1.550000191	563.8599854	33.09997559	0.222340316	0.055555556	0.03219697	0.639900373	0.392695339	0.291005795	8.166666667	78.60333333
C964	3.818009102	2.17096352	1.804329029	3.066192261	10.85949391	3.317996702	1.32711623	1.011148729	1.593927367	7.250189027	-3.609304884	-0.404012171	-36.71672718	0.00074095	-0.500012401	-0.140367912	-4.807179343	0.040652721	-0.84384729	-0.492162747	-32.16184199	0.000965359	-0.7931803	-0.579101754	-28.98691894	0.001188014	-1.472264894	-0.654235473	-27.20391357	0.001348522	14.4416666	1.633333206	603.960022	51.02001953	0.294818491	0.071428571	0.007575758	0.755238717	0.389883238	0.252180227	8.433333333	31.20916667
C973	0.912311701	0.754384828	0.704398659	1.3256769	3.696772088	2.126683963	1.139857175	0.932651361	1.563679521	5.76287202	2.066099932	0.443975935	21.32783249	0.002191176	1.214372261	0.846337511	15.89499138	0.003934688	0.385472347	0.412755629	22.02705932	0.002054693	0.228252702	0.280686983	13.92917047	0.005114553	0.238002622	0.165118515	6.87753667	0.020493763	14.42500019	1.683333397	474.6199951	3	0.262270331	0.087301587	0.007575758	0.639900373	0.392695339	0.291005795	8.233333333	55.10666667
C817	1.649029633	1.010888089	0.858356338	1.486137433	5.004411493	2.152076909	1.348650711	1.157920927	2.026940122	6.68558867	1.681177177	0.289634443	4.198216693	0.052324268	0.503047276	0.266246366	5.496912654	0.031537744	0.337762622	0.288275379	3.736720374	0.064740203	0.299564589	0.299362046	2.763901825	0.109768066	0.540802689	0.3103469	2.268738066	0.151372251	14.5	1.625	456.0599976	-29.94000244	0.268912733	0.055555556	0.009469697	0.639900373	0.392695339	0.291005795	8.4	46.93666667
C796	1.313307108	0.990933398	0.897256761	1.643480284	4.844977551	3.184910605	1.848996049	1.548351471	2.649630888	9.231889013	4.386911462	0.644721076	15.1144195	0.004348874	1.871603496	0.885875755	20.23527465	0.002433293	0.858062651	0.62375077	11.83204217	0.007067365	0.65109471	0.545604012	7.938331218	0.015500704	1.006150604	0.477604225	5.817149056	0.028302918	14.0666666	1.616666794	479	-45.67999268	0.325332344	0.079365079	0.009469697	0.639900373	0.392695339	0.291005795	8.025	58.8825
C965	1.388711083	1.066119877	0.970850547	1.787218719	5.212900226	2.214121761	1.163070987	0.946508333	1.579458343	5.903159425	0.690259199	0.124351337	6.885058161	0.020450374	0.825410678	0.46647979	9.60995043	0.010655475	0.09695111	0.087038135	6.407125773	0.023504351	-0.024342213	-0.025392764	-2.401950365	0.138269924	-0.207760376	-0.123578656	-9.907509064	0.010034497	13.6916666	1.641666412	551.0200195	-27.17999268	0.272076607	0.103174603	0	0.639900373	0.392695339	0.291005795	8.8	75.18333333
C821	1.9648565	1.053543379	0.861679908	1.444004188	5.324083974	1.845212086	1.260529789	1.106240212	1.971661823	6.183643911	0.859559937	0.149667054	4.222902859	0.05176084	-0.119644413	-0.062824992	-1.426179535	0.289920629	0.20698641	0.179372971	5.022095769	0.037436487	0.244560304	0.249838483	6.80110244	0.020942538	0.527657636	0.311456812	7.828454592	0.015928465	13.42500019	1.616666794	591.1400146	-33.46002197	0.273757547	0.079365079	0	0.639900373	0.392695339	0.291005795	8.32	67.264
C956	1.803459857	1.285790879	1.143144343	2.060485077	6.292880156	1.189594731	0.953312664	0.882889457	1.650894772	4.676691624	-1.616188533	-0.296827918	-53.53474615	0.00034874	-0.613865126	-0.416094276	-7.28418757	0.018330205	-0.332478216	-0.299186345	-47.94535304	0.000434734	-0.260254886	-0.258337938	-18.76432153	0.002828062	-0.409590305	-0.221624002	-7.437945803	0.017599871	13.25833321	1.591666222	582.3400269	-28.73999023	0.277288705	0.063492063	0.013257576	0.807613386	0.309389525	0.436398186	8.4	50.225
C460	4.69821432	3.725314671	3.429187545	6.372966614	18.22568315	2.378603193	1.859929852	1.706962262	3.165711862	9.111207168	-9.114475982	-0.693326549	-29.64780647	0.001135728	-2.319611127	-0.680669083	-12.34184813	0.006501123	-1.865384819	-0.694612551	-28.67568502	0.001213895	-1.722225284	-0.69760803	-39.56336719	0.00063826	-3.207254753	-0.699687131	-39.2007439	0.000650111	10.01666641	1.641666412	617.9199829	38.64001465	0.333177328	0.238095238	0.022727273	0.183204398	0.34038963	0.163682247	6.5	54.4625
C342	2.960062953	1.838266674	1.566823472	2.721756888	9.086909987	4.961292127	1.370287827	0.972564673	1.442831839	8.746976466	-0.339933521	-0.038126821	-0.691137595	0.560920983	2.001229174	0.51645568	20.98915986	0.002262217	-0.467978847	-0.293802292	-3.69604342	0.066034214	-0.594258799	-0.476869007	-5.798153322	0.028480812	-1.278925049	-0.634669849	-7.606114104	0.016849562	8.975000381	1.625000477	721.1199951	35.09997559	0.358850181	0.087301587	0.034090909	0.183204398	0.34038963	0.163682247	6.525	44.76666667
C324	1.492071101	0.874929604	0.733487333	1.255879377	4.356367415	2.452329136	1.620232742	1.407472387	2.486233078	7.966267343	3.609899928	0.603577496	74.14931407	0.000181831	0.960258035	0.496873085	11.80320717	0.007101571	0.745303138	0.616181655	120.8536972	6.85E-05	0.673985054	0.651740413	83.70901474	0.00014268	1.230353701	0.682932719	37.37417217	0.00071514	9.483333588	1.633333683	690.7999878	38.55999756	0.352984786	0.111111111	0.028409091	0.183204398	0.34038963	0.163682247	5.88	33.36
C343	2.386683615	1.06269662	0.829238719	1.334166877	5.612785832	3.086446843	2.450653585	2.257079357	4.196793707	11.99097349	6.378187661	0.759106978	87.40619453	0.000130867	0.699763228	0.257115747	13.12228167	0.00575729	1.387956965	0.835545099	89.35075244	0.000125234	1.427840638	1.001318862	163.8770571	3.72E-05	2.86262683	1.146013795	161.0845417	3.85E-05	9.316666603	1.666666508	673.1000366	43.16003418	0.353714734	0.19047619	0.024621212	0.183204398	0.34038963	0.163682247	6.2	42.255
C341	3.171254109	2.376890361	2.147498879	3.925963941	11.62160729	2.739543791	1.921662479	1.707647886	3.080831209	9.449685366	-2.171921924	-0.206884617	-11.1520692	0.007944916	-0.431710318	-0.146335721	-2.26491064	0.151773605	-0.455227882	-0.212602376	-10.16820851	0.009533791	-0.439850992	-0.229186934	-5.129304806	0.035970433	-0.845132732	-0.242412478	-3.697016254	0.066002831	8.791666985	1.700000286	630.7799683	49.99993896	0.327461243	0.126984127	0.022727273	0.183204398	0.34038963	0.163682247	6.625	43.0125
C500	3.9268863	0.972431774	0.676943121	0.987551036	6.563812232	2.862097391	1.39744804	1.118973941	1.84226681	7.220786181	0.656973949	0.095392269	6.5244604	0.022694858	-1.064788909	-0.316292112	-4.864496411	0.039756397	0.425016266	0.362603106	37.05777425	0.00072739	0.442030819	0.502580166	14.2559311	0.004884474	0.854715773	0.623523876	10.38721191	0.009141447	8.800000191	1.725000381	599.9199829	48.79998779	0.369920164	0.198412698	0.022727273	0.183204398	0.34038963	0.163682247	7.65	45.4275
C497	2.299727597	1.675139276	1.499535281	2.719179086	8.193581239	2.737290069	1.668227375	1.414194955	2.445051557	8.264763957	0.071182718	0.008650099	0.792784126	0.51100952	0.437562472	0.174177725	104.5923189	9.14E-05	-0.0069119	-0.004134701	-0.33966782	0.766460256	-0.085340326	-0.058594815	-3.940436589	0.058782382	-0.274127528	-0.106263818	-6.219254979	0.024892445	8.949999809	1.724999905	610.1799927	50.33996582	0.344458967	0.206349206	0.022727273	0.183204398	0.34038963	0.163682247	8.85	67.7425
C376	1.455069373	0.678189219	0.535078897	0.869149218	3.537486708	3.990653604	0.786810267	0.531503971	0.755991738	6.06495958	2.527472872	0.539111372	33.82107904	0.000873084	2.535584231	1.008901449	15.24039441	0.004277735	0.108621047	0.148560801	2.489257042	0.130522885	-0.003574926	-0.006703538	-0.09989272	0.929540732	-0.11315748	-0.139484375	-1.933828508	0.192813969	8.433333397	1.733333588	609.0599976	49.36004639	0.366066366	0.119047619	0.020833333	0.183204398	0.34038963	0.163682247	8.125	48.3875
C455	2.291240931	1.513540619	1.314075054	2.319829707	7.438686311	2.421673882	1.451885441	1.227197343	2.117380684	7.21813735	-0.220548961	-0.030097327	-6.026945986	0.026442869	0.13043295	0.055365426	1.132087724	0.375063684	-0.061655178	-0.041588671	-3.889111879	0.060205883	-0.086877711	-0.068400051	-2.531284717	0.127008366	-0.202449023	-0.091313982	-2.217289837	0.156891972	8.658333778	1.708333969	594.7800293	47.14001465	0.338221759	0.198412698	0.020833333	0.183204398	0.34038963	0.163682247	7.15	88.025
C392	2.712496117	1.204539771	0.939323237	1.510452109	6.366811233	3.110436861	1.402507131	1.099751868	1.777631947	7.390327806	1.023516573	0.149073339	5.847631479	0.028020867	0.397940744	0.136893899	4.803564245	0.040710247	0.197967359	0.152163881	3.550649463	0.070978799	0.160428632	0.157680204	2.629999931	0.119257816	0.267179838	0.162873096	2.167628304	0.1624854	8.016666412	1.783333302	659.7200317	36.46002197	0.371269435	0.134920635	0.015151515	0.183204398	0.34038963	0.163682247	7.25	50.9775
C481	5.997152914	5.526605176	5.361906847	10.43918143	27.32484636	4.529183179	2.168160522	1.72283009	2.816026313	11.2362001	-16.08864626	-0.888655693	-36.32107601	0.000757163	-1.467969735	-0.280743233	-13.74495955	0.005251478	-3.358444654	-0.935694613	-33.57310169	0.000886012	-3.639076757	-1.135351327	-39.41827604	0.000642963	-7.623155112	-1.310239389	-44.92844933	0.000495033	6.058333397	1.716666698	605.539978	119.6799622	0.32599932	0.095238095	0.03219697	0.219168255	0.450984422	0.286987234	8.133333333	38.59
C447	3.202232541	2.076300692	1.792541885	3.148938934	10.22001405	4.537811548	2.249855027	1.803034422	2.968707507	11.5594085	1.339394452	0.123151735	19.90343902	0.002514798	1.335579007	0.348596622	35.07167997	0.000812003	0.173554335	0.080277985	8.033879461	0.015142474	0.010492537	0.005836376	0.417496051	0.716865792	-0.180231427	-0.058938874	-3.42142351	0.075835521	5.875	1.775000095	577.5	112.6399841	0.313772619	0.087301587	0.058712121	0.219168255	0.450984422	0.286987234	9.35	49.3675
C364	7.136685541	1.817903771	1.271114447	1.861351602	12.08705536	3.887513535	2.917167116	2.637899826	4.826835891	14.26941637	2.182361006	0.165983456	10.02591911	0.009802327	-3.249172006	-0.607478699	-65.90226044	0.00023017	1.099263345	0.472928917	24.3280425	0.001685337	1.366785379	0.730089047	21.16716766	0.002224454	2.965484288	0.952888266	18.99147599	0.002761093	6.066666603	1.691666603	601.5	85.44000244	0.332533896	0.071428571	0.043560606	0.219168255	0.450984422	0.286987234	5.36	31.982
C394	4.01121402	2.268592701	1.882655539	3.195138668	11.35760093	4.618115338	3.825912415	3.575183013	6.733388651	18.75259942	7.394998488	0.501445173	9.527239456	0.010838279	0.606901318	0.140892743	2.693936113	0.114588179	1.557319714	0.522637295	9.77324947	0.01030781	1.692527473	0.641333066	11.80714056	0.00709689	3.538249983	0.745448043	13.41324388	0.005512262	5.908333302	1.674999714	612.2399902	83.26000977	0.357409269	0.031746032	0.043560606	0.219168255	0.450984422	0.286987234	7.32	43.25
C443	2.249307924	1.045046557	0.823880679	1.33735985	5.455595009	3.571641848	2.607111795	2.336883756	4.243303666	12.75894107	7.303346057	0.849590597	18.40589618	0.002938788	1.322333925	0.462402812	15.61851803	0.004074364	1.562065238	0.91418158	19.08002463	0.002735629	1.513003077	1.042547881	16.21670555	0.003780996	2.905943817	1.154644723	14.23324621	0.004899941	6.175000191	1.716666698	595.039978	74.70001221	0.339410901	0.103174603	0.043560606	0.219168255	0.450984422	0.286987234	8.425	38.64
C437	2.267154601	1.910764674	1.79594361	3.399686491	9.373549377	2.940145655	1.379966505	1.091312793	1.776487248	7.187912201	-2.185637175	-0.265491072	-18.67044528	0.002856451	0.672991054	0.259933557	5.519663688	0.031290345	-0.530798169	-0.325444288	-38.10194109	0.000688109	-0.704630817	-0.498149203	-64.34215712	0.000241463	-1.623199243	-0.649045261	-60.87559804	0.000269735	7.525000095	1.766666889	518.1799927	76.95999146	0.301625967	0.055555556	0.054924242	0.219168255	0.450984422	0.286987234	8.275	67.7725
C431	3.596613531	1.145837719	0.832771139	1.26040641	6.835628799	3.945336633	1.721570877	1.337273633	2.143219386	9.14740053	2.31177173	0.291321281	18.57000141	0.002887301	0.348723102	0.092541565	3.12622291	0.088888779	0.575733158	0.407101173	38.01213028	0.000691361	0.504502494	0.473629357	53.26104094	0.000352331	0.882812975	0.530874868	48.64376736	0.000422348	6.525000095	1.775000095	560.3400269	78.56002808	0.325004697	0.095238095	0.060606061	0.219168255	0.450984422	0.286987234	7.925	56.5175
C417	1.791103482	0.973527477	0.799160181	1.343506615	4.907297755	2.736993923	0.867227597	0.634661875	0.967540845	5.206424241	0.299126485	0.059169859	1.258771876	0.335136737	0.945890441	0.42402831	3.970178121	0.057979798	-0.10629988	-0.115624597	-1.435089082	0.287731692	-0.164498306	-0.230469025	-2.424024747	0.136251982	-0.37596577	-0.32828071	-3.066248965	0.091930414	6.5	1.724999905	557.2199707	76.81997681	0.332387805	0.055555556	0.060606061	0.219168255	0.450984422	0.286987234	7.6	54.78
C430	3.398084884	1.083348497	0.787459025	1.191960608	6.460853014	3.232746974	1.401246878	1.088840789	1.746252401	7.469087042	1.008234028	0.145011421	2.250066579	0.153344124	-0.16533791	-0.049879771	-0.639537747	0.587952756	0.317898381	0.257305763	3.62188871	0.068491519	0.301381764	0.324057575	4.063266311	0.055568386	0.554291793	0.381872486	4.23814768	0.051417312	6.433333397	1.833333492	554.7000122	84.20001221	0.3216452	0.103174603	0.060606061	0.219168255	0.450984422	0.286987234	8.32	78.996
C440	3.809562224	1.713093104	1.339910441	2.160187356	9.022753125	4.73012126	1.562044502	1.14319666	1.74063101	9.175993431	0.153240306	0.016841152	0.34724699	0.761542431	0.920559036	0.216436558	3.312280503	0.080319465	-0.151048602	-0.092305028	-2.395870474	0.138833008	-0.196713782	-0.158774351	-4.658829922	0.043115194	-0.419556346	-0.21594726	-7.080580892	0.019368683	6.458333492	1.800000191	525.6400146	98.44000244	0.278579593	0.071428571	0.054924242	0.219168255	0.450984422	0.286987234	8.375	80.5075
C438	2.092034876	0.867152817	0.665494763	1.055466022	4.680148478	2.397485194	1.65655282	1.458806275	2.607823105	8.120667395	3.440518916	0.551082507	6.19080823	0.025113167	0.305450318	0.136283135	2.682188148	0.115426668	0.789400003	0.647278887	6.843217585	0.02069348	0.793311512	0.784842991	7.084829847	0.019346128	1.552357083	0.904533418	7.168984728	0.01890732	6.691666603	1.766666412	543.4400024	98.55999756	0.275572658	0.142857143	0.060606061	0.219168255	0.450984422	0.286987234	8.4	75.4825
C441	3.509980346	1.70056142	1.354684411	2.218866723	8.784092901	1.490932776	1.026452095	0.903174983	1.613519096	5.034078949	-3.750013952	-0.556711881	-11.73271185	0.007186245	-2.01904757	-0.85620849	-16.71376843	0.00356063	-0.674109326	-0.504850156	-10.4409754	0.009048816	-0.451509428	-0.405407485	-8.347610774	0.014049074	-0.605347627	-0.318579013	-6.408806197	0.023492457	6.925000191	1.883333683	542.039978	101.7999573	0.24902755	0.142857143	0.0625	0.219168255	0.450984422	0.286987234	8.333333333	78.24333333
C433	3.790003664	2.031027983	1.660900502	2.782972444	10.26490459	4.750853929	2.184936384	1.719301974	2.78667955	11.44177184	1.176867246	0.108540099	7.235887132	0.018568938	0.960850266	0.225957391	13.02622507	0.005841767	0.153908401	0.073044653	3.012210868	0.094799893	0.058401472	0.034558453	1.07000763	0.396631926	0.003707107	0.001331181	0.034106842	0.975889832	6.758333206	1.841666698	500.019989	119.8200073	0.272764117	0.150793651	0.079545455	0.219168255	0.450984422	0.286987234	7.866666667	47.14
C411	2.316139262	1.653302565	1.470447453	2.65133144	8.09122072	2.512556235	1.880313024	1.698133853	3.103385783	9.194388895	1.103168175	0.127813783	3.387576893	0.077186664	0.196416973	0.081398967	2.061435255	0.175393923	0.227010459	0.128663423	3.405818349	0.076454205	0.2276864	0.14396317	3.79295636	0.063010969	0.452054343	0.15743176	4.095893985	0.054757697	6.724999905	1.783333302	511.5400085	123.2600098	0.219589725	0.166666667	0.064393939	0.219168255	0.450984422	0.286987234	7.45	56.78666667
C434	4.71860077	1.452579481	1.049008224	1.579059512	8.799247987	2.618605091	0.98797961	0.743579587	1.159931552	5.510095839	-3.289152148	-0.468084245	-14.30277317	0.004852765	-2.099995679	-0.588870541	-59.41113912	0.000283191	-0.464599872	-0.385434148	-7.812470014	0.015992156	-0.305428637	-0.344124645	-5.72805123	0.02915182	-0.41912796	-0.308468428	-4.420664065	0.047550906	6.574999809	1.891666412	500.0400085	116.2600098	0.249015391	0.182539683	0.053030303	0.219168255	0.450984422	0.286987234	7.733333333	41.895
C453	4.550185613	1.349603507	0.96812053	1.448956802	8.316866452	3.741307873	1.799150194	1.431321952	2.341994049	9.313774068	0.996907616	0.113208831	6.677081622	0.021702362	-0.80887774	-0.195732777	-8.395340402	0.013893087	0.449546687	0.287503588	12.32869318	0.006514868	0.463201421	0.390997144	12.28783649	0.006557838	0.893037247	0.480158874	11.75966391	0.007153695	5.633333206	1.84166646	508.8399963	130.6000061	0.319880486	0.134920635	0.056818182	0.654792875	0.343541077	0.125030614	7.875	86.0925
C419	1.983715873	1.44851564	1.297695651	2.354811392	7.084738555	4.22942675	1.769208965	1.361823556	2.165792384	9.526251654	2.441513099	0.296108348	10.36056616	0.009187881	2.245710877	0.757094674	15.38824016	0.004196446	0.320693325	0.199993199	5.795310357	0.028507578	0.064127905	0.048234536	1.199906685	0.353032613	-0.189019008	-0.083674344	-1.854733591	0.204792215	5.283333302	1.916666746	521.3599854	137.8599854	0.182881653	0.119047619	0.056818182	0.654792875	0.343541077	0.125030614	7.975	71.155
C436	3.364647977	1.512544029	1.182959558	1.9070281	7.967179663	5.58031424	1.733083035	1.253686938	1.889897685	10.4569819	2.489802236	0.271939319	17.55533424	0.003229046	2.215666264	0.505921746	25.93082281	0.001483884	0.220539006	0.136108903	8.595286373	0.013266891	0.07072738	0.058069362	3.545387827	0.071167658	-0.017130414	-0.009023369	-0.530779751	0.648615588	5.099999905	1.808333158	528.9799805	138.9999695	0.294077814	0.174603175	0.056818182	0.654792875	0.343541077	0.125030614	8.15	76.6925
C400	5.145092811	3.644367085	3.233359367	5.817460143	17.84027941	5.192637528	2.787725088	2.282002977	3.827543089	14.08990868	-3.750370723	-0.235999944	-7.496582856	0.01733271	0.047544717	0.009198354	0.213617611	0.850643803	-0.856641997	-0.267956828	-8.47416859	0.013641057	-0.95135639	-0.348468092	-10.6564759	0.008691246	-1.989917054	-0.418640659	-12.09628666	0.006765055	4.199999809	1.891666412	506	109.2600098	0.335637629	0.095238095	0.066287879	0.654792875	0.343541077	0.125030614	6.675	29.115
C421	3.47444331	0.599050607	0.397224933	0.556042881	5.02676173	5.602202818	1.601238243	1.141738632	1.700165537	10.04534523	5.018583499	0.69233338	17.45319783	0.003266764	2.127759508	0.477725613	20.657985	0.002335075	1.002187636	0.98318643	14.09753982	0.004994023	0.744513699	1.055804794	12.99016443	0.00587396	1.144122656	1.117635485	12.18669335	0.006666052	4.449999809	1.933333158	516.4799805	132.4399719	0.301529855	0.111111111	0.045454545	0.654792875	0.343541077	0.125030614	8.7	59.7825
C423	3.194852276	1.471238139	1.157366496	1.875173158	7.698630068	6.922004906	2.211150795	1.612188829	2.447839827	13.19318436	5.494554289	0.53865796	12.91552559	0.005941442	3.727152631	0.773164603	33.06288537	0.000913531	0.739912657	0.407408784	4.754566333	0.04150186	0.454822333	0.331445615	3.276292539	0.08188165	0.572666669	0.266504926	2.3518179	0.143009515	3.483333349	1.883333325	539.9400024	133.480011	0.336705744	0.198412698	0.028409091	0.654792875	0.343541077	0.125030614	8.15	55.97
C424	5.216847568	3.797865095	3.399125218	6.162822177	18.57666006	5.355752736	3.299656396	2.824503139	4.932636616	16.41254889	-2.16411117	-0.123859739	-1.714828914	0.228511829	0.138905168	0.026277956	0.789169032	0.512708921	-0.498208698	-0.140620751	-1.641895461	0.242313152	-0.574622079	-0.18518564	-1.705029401	0.230305647	-1.230185561	-0.222661163	-1.751412193	0.221974447	3.075000048	1.866666675	569.2399902	150.019989	0.311597258	0.142857143	0.049242424	0.654792875	0.343541077	0.125030614	7.466666667	21.29333333
C403	4.997345397	4.562186995	4.411194265	8.562334753	22.53306141	7.227451239	3.567894527	2.856487186	4.699316581	18.35114953	-4.181911876	-0.205291409	-21.05107068	0.002248975	2.230105842	0.368979598	40.60344688	0.000606009	-0.994292468	-0.245826459	-17.12520334	0.003392455	-1.554707079	-0.434552848	-24.68726563	0.001636767	-3.863018172	-0.599955815	-30.40943775	0.001079641	3.450000048	1.800000072	598.539978	156.4399719	0.334950686	0.095238095	0.035984848	0.654792875	0.343541077	0.125030614	6.733333333	30.7
C422	6.116086966	5.580220623	5.394385381	10.46877658	27.55946955	5.236419764	3.562131626	3.12151842	5.556026741	17.47609655	-10.083373	-0.455512163	-25.05520961	0.00158916	-0.879667202	-0.155284494	-4.149820612	0.053455125	-2.018088997	-0.448869177	-25.6881923	0.001511984	-2.272866961	-0.547039112	-40.50390168	0.000608989	-4.912749841	-0.63351393	-55.66148432	0.000322612	3.858333349	1.850000143	570.1000366	155.2200317	0.308945477	0.063492063	0.037878788	0.654792875	0.343541077	0.125030614	7.825	41.17
C401	4.284408709	2.587555769	2.187642732	3.77336779	12.832975	5.78080554	3.709689472	3.195072183	5.602183683	18.28775088	5.454775879	0.354213455	16.87503904	0.003493254	1.496396831	0.299560488	8.008755791	0.015235465	1.122133703	0.360234461	16.29251733	0.003746087	1.007429451	0.378785094	12.38501845	0.006456317	1.828815893	0.39518855	9.792229428	0.010268503	3.541666746	1.908333421	593.2600098	159.7200012	0.373358019	0.198412698	0.037878788	0.654792875	0.343541077	0.125030614	6.775	41.565
C402	5.209736578	2.071727555	1.57527775	2.478504373	11.33524626	6.003784798	3.698354361	3.145812697	5.455392538	18.30334439	6.968098137	0.479166788	22.27478774	0.002009381	0.79404822	0.141860776	4.090059523	0.054901393	1.626626805	0.579505126	26.93295722	0.001375736	1.570534947	0.69164066	30.71180215	0.001058521	2.976888164	0.788949273	29.46713384	0.001149674	4.108333588	1.825000286	585.5599976	153.5400085	0.331442624	0.095238095	0.039772727	0.654792875	0.343541077	0.125030614	7	33.8475
C484	6.335921867	6.044204203	5.938781942	11.69303513	30.01194315	3.58987914	1.897336055	1.54717784	2.586588511	9.620981546	-20.3909616	-1.137649116	-35.70622514	0.000783432	-2.746042727	-0.568116787	-17.01245133	0.00343734	-4.146868148	-1.158649004	-33.55916523	0.000886747	-4.391604102	-1.345071529	-38.76387764	0.000664833	-9.106446623	-1.508653547	-43.59443111	0.000525769	4.541666508	1.774999857	601.4799805	157.6999817	0.315783679	0.166666667	0.037878788	0.654792875	0.343541077	0.125030614	6.9	43.82333333
C498	3.611205613	1.690508706	1.335213133	2.170852956	8.807780408	3.239171994	1.484121966	1.167905243	1.893453041	7.784652245	-1.023128163	-0.123481334	-4.644593961	0.04336293	-0.372033619	-0.108723942	-1.623744336	0.245914868	-0.20638674	-0.130206164	-10.57569162	0.008822774	-0.167307889	-0.133879175	-17.3228367	0.003315872	-0.277399915	-0.13671799	-8.479933312	0.013622894	10.76666641	1.583333015	635.9799805	38.19995117	0.417338073	0.103174603	0.011363636	0.183204398	0.34038963	0.163682247	7.5	39.395
C488	2.029785273	0.580249685	0.413548929	0.61553199	3.639115877	3.933248187	1.232488318	0.893337364	1.349045155	7.408119024	3.769003147	0.710835803	25.95691529	0.001480909	1.903462914	0.661535585	18.566872	0.00288827	0.652238632	0.753331925	20.76164662	0.002311896	0.479788435	0.770188461	18.12916412	0.003028781	0.733513165	0.78466541	16.18629374	0.003795136	9.933333397	1.574999809	573.7399902	19.65997314	0.373358019	0.134920635	0.007575758	0.183204398	0.34038963	0.163682247	6.975	82.39
C491	1.301881756	1.075270914	1.003622627	1.888151296	5.268926593	2.797592866	0.999856858	0.743862325	1.148806673	5.690118722	0.421192129	0.076904454	1.495245737	0.273481111	1.495711111	0.764948635	11.10842487	0.00800672	-0.075414056	-0.072715795	-1.293928608	0.324965623	-0.259760302	-0.29951539	-5.40912497	0.032519935	-0.739344624	-0.496874473	-9.13194998	0.011780013	9.600000381	1.69166708	522.8599854	41.57998657	0.358147919	0.222222222	0.017045455	0.183204398	0.34038963	0.163682247	7.875	68.99
C383	1.883479021	1.503274381	1.386839195	2.582394844	7.35598744	2.483383231	1.13353074	0.890316841	1.440747601	5.947978413	-1.408009027	-0.2124632	-9.720568617	0.010418095	0.599904211	0.276501227	5.319919551	0.033564921	-0.369743641	-0.282308339	-16.60342186	0.003607859	-0.496522354	-0.443205076	-29.88188146	0.001118035	-1.141647243	-0.583555056	-37.73421741	0.000701572	9.408333778	1.650000572	495.0599976	41.16000366	0.318547636	0.198412698	0.011363636	0.183204398	0.34038963	0.163682247	7.6	61.884
C388	2.232325732	0.804842423	0.599342947	0.926226829	4.562737931	2.350138182	1.028494392	0.79929464	1.28149024	5.459417455	0.896679524	0.179419224	12.38478832	0.006456555	0.117812451	0.051430157	3.816900655	0.062294986	0.223651969	0.245204746	15.6586652	0.004053625	0.199951693	0.287895672	17.13646568	0.00338802	0.355263411	0.324659769	18.06941561	0.003048752	8.766666412	1.816666603	503.6799927	45.13998413	0.322219133	0.182539683	0.03219697	0.183204398	0.34038963	0.163682247	7.433333333	70.56666667
C888	2.796499974	1.406117917	1.130764789	1.867333737	7.200716417	3.635625037	1.126460002	0.814717338	1.22802462	6.804826996	-0.395889421	-0.056548311	-1.2753582	0.330291162	0.839125062	0.26241242	7.130089911	0.019108271	-0.279657916	-0.221752684	-4.304564047	0.049958879	-0.31604745	-0.327808258	-6.172005878	0.025260652	-0.639309117	-0.419104726	-7.729647549	0.016328307	8.425000191	1.791666985	485.2200012	47.77999878	0.284711152	0.182539683	0.039772727	0.180679693	0.42430946	0.198419933	8.775	46.2
C377	0.786817204	0.581581953	0.523082228	0.952479435	2.843960819	1.728236181	1.283510568	1.159237136	2.120399952	6.291383837	3.447423018	0.793983317	12.55796106	0.006281375	0.941418977	0.786860667	5.079948109	0.036634675	0.701928616	0.791602339	12.58934747	0.006250387	0.636154908	0.795778751	23.38818115	0.001823132	1.167920517	0.800291491	42.9322357	0.0005421	8.066666603	1.683333397	461.5	33.86001587	0.276218206	0.246031746	0.015151515	0.183204398	0.34038963	0.163682247	8.333333333	64.82
C866	3.015793667	1.811167847	1.528768195	2.633179856	8.988909565	1.953239287	1.536906655	1.413098261	2.624688926	7.527933129	-1.460976436	-0.177371028	-9.125201733	0.011797136	-1.06255438	-0.434373868	-8.48753888	0.013598986	-0.274261192	-0.164200126	-8.268815455	0.014312355	-0.115669935	-0.078677668	-4.822951536	0.040403139	-0.00849093	-0.003229802	-0.134865447	0.90506643	8.816666603	1.666666508	420.980011	36.66000366	0.238785714	0.142857143	0.049242424	0.180679693	0.42430946	0.198419933	8.7	51.98333333
C865	2.294945064	1.706000435	1.537232797	2.803689635	8.34186793	1.671493298	1.449894902	1.377902569	2.634805137	7.134095905	-1.207772025	-0.156401633	-4.299365994	0.050070828	-0.623451766	-0.316991489	-4.844713234	0.040062456	-0.256105533	-0.162660632	-4.25904274	0.050951846	-0.159330228	-0.10942145	-3.645223842	0.067704176	-0.168884497	-0.062127049	-2.426867516	0.13599509	7.316666603	1.625	425.9599915	37.53997803	0.291259915	0.23015873	0.053030303	0.180679693	0.42430946	0.198419933	8.533333333	56.82333333
C839	1.69584669	1.189162234	1.05170125	1.886950274	5.823660448	2.012386251	1.957376579	1.938464423	3.844542363	9.752769616	3.929109168	0.515622301	10.16529638	0.009539176	0.316539561	0.171139069	2.822866725	0.105925311	0.768214345	0.498356042	9.686590771	0.010490163	0.886763174	0.611487034	11.54423332	0.007420189	1.957592089	0.71169266	12.20730993	0.006643779	3.924999952	1.716666698	444.6000061	-7.219970703	0.297322869	0.238095238	0.026515152	0.639900373	0.392695339	0.291005795	8.22	40.5
C832	8.365083334	4.006356423	3.182292037	5.199316108	20.7530479	2.337807435	1.574546641	1.375265734	2.440683369	7.72830318	-13.02474472	-0.987803795	-144.7773141	4.77E-05	-6.027275899	-1.2748528	-128.5049252	6.06E-05	-2.431809782	-0.933914822	-138.4153279	5.22E-05	-1.807026303	-0.83895473	-144.4318924	4.79E-05	-2.75863274	-0.75624903	-142.1709447	4.95E-05	4.025000095	1.741666794	371.0799866	2.759979248	0.242172956	0.198412698	0.020833333	0.180679693	0.42430946	0.198419933	7.966666667	62
C838	3.989193057	2.289145128	1.907416312	3.248588129	11.43434263	4.084754671	2.523596648	2.147788469	3.726211845	12.48235163	1.048009007	0.087694439	4.555255097	0.044966356	0.095561614	0.023672701	0.891900682	0.466557306	0.23445152	0.097506684	5.316754118	0.033602907	0.240372157	0.118689083	7.470540826	0.017450612	0.477623716	0.137171646	9.96088042	0.009928846	5.324999809	1.783333063	401.9599915	-10.72000122	0.318717211	0.206349206	0.022727273	0.639900373	0.392695339	0.291005795	8.2	81.63333333
C840	4.753237439	1.313254431	0.930530973	1.378142779	8.375165622	6.221460275	3.643051316	3.053512167	5.227620539	18.1456443	9.770478675	0.773159695	34.88270771	0.000820814	1.468222836	0.269178698	11.17260131	0.007916087	2.329796885	1.020313249	40.00330384	0.000624312	2.122981194	1.188292376	37.55526542	0.000708267	3.84947776	1.33321943	33.93969179	0.000867	5.541666508	1.699999809	355	-2.279998779	0.292272061	0.261904762	0.022727273	0.639900373	0.392695339	0.291005795	8.2	71.66666667
C854	3.122129189	1.805684996	1.507887594	2.573058642	9.008760422	3.818528725	2.190542058	1.826492291	3.11318969	10.94875276	1.939992342	0.195028063	14.13676835	0.004966551	0.696399536	0.201349996	4.613669461	0.043908329	0.384857062	0.193209009	15.65452293	0.004055757	0.318604696	0.191687619	10.95563478	0.008228836	0.540131048	0.1905525	7.465148595	0.017475174	5.466666698	1.708333254	349.7600098	-4.999969482	0.314553201	0.174603175	0.003787879	0.639900373	0.392695339	0.291005795	8.766666667	70.39666667
C844	2.180125758	1.48100825	1.296912768	2.306803871	7.264850647	2.701025663	2.426913282	2.346038635	4.560913285	12.03489086	4.770040218	0.504762264	13.15573541	0.005728298	0.520899905	0.214249014	2.234878553	0.154974264	0.945905032	0.49389709	15.57472989	0.004097165	1.049125868	0.592741573	9.191278272	0.011631062	2.254109413	0.681659924	6.667415623	0.021763292	6.324999809	1.658333302	358.7200012	-31.75997925	0.293557793	0.126984127	0.03030303	0.180679693	0.42430946	0.198419933	8.433333333	48.03333333
C875	0.978462621	0.881988831	0.848905501	1.64109361	4.350450563	2.251966555	1.57774243	1.397001726	2.510120986	7.736831697	3.386381133	0.575712845	13.1060985	0.005771394	1.273503933	0.833576552	6.949148454	0.020086133	0.6957536	0.58157087	14.23769979	0.004896899	0.548096225	0.49813572	25.35949346	0.001551341	0.869027376	0.424968099	112.4921689	7.90E-05	7.091666698	1.733333588	326.4400024	-16.72000122	0.300187588	0.103174603	0.03030303	0.180679693	0.42430946	0.198419933	8.475	85.6825
C874	1.954007194	1.570276195	1.452008501	2.709270481	7.685562371	5.559884858	4.324993021	3.957798058	7.318426284	21.16110222	13.47553985	1.012821144	196.1327228	2.60E-05	3.605877664	1.045695164	23.8856456	0.00174818	2.754716827	1.013159003	229.3761166	1.90E-05	2.505789557	1.002740054	55.142136	0.000328714	4.609155803	0.993715913	31.78365681	0.000988435	7.425000191	1.775000095	308.0800171	-7.139984131	0.266473085	0.111111111	0.03219697	0.180679693	0.42430946	0.198419933	7.6	49.46333333
C934	2.712052271	1.0514184	0.795041629	1.244938664	5.803450964	3.899915941	3.181070887	2.956522643	5.541452218	15.57896169	9.775510724	0.98746866	25.76213351	0.001503336	1.18786367	0.363249355	11.91265966	0.006973028	2.129652487	1.107077787	27.50020362	0.001319678	2.161481013	1.313374596	29.90417652	0.001116371	4.296513554	1.493170337	31.31528426	0.001018178	7.683333397	1.833333492	311.6399841	-1.779998779	0.373358019	0.182539683	0.034090909	0.180679693	0.42430946	0.198419933	8.3	72.45333333
C804	2.048956133	1.116218962	0.916859951	1.542204302	5.624239349	2.509482718	1.175779456	0.931220331	1.518547288	6.135029793	0.510790444	0.086929222	2.943872498	0.098614925	0.460526585	0.202746183	2.279273671	0.150274983	0.059560494	0.051984247	3.841927411	0.061559192	0.01436038	0.015541175	1.252930202	0.336863608	-0.023657015	-0.015458612	-0.586249717	0.617058283	7.799999714	1.733333111	347.7000122	-2.859985352	0.266462207	0.134920635	0.039772727	0.180679693	0.42430946	0.198419933	8.5	70.16
C1026	1.584779788	1.473950646	1.434826822	2.801811103	7.29536836	1.891314282	1.551015784	1.445637878	2.717255413	7.605223357	0.309854997	0.041595619	2.003854794	0.182979858	0.306534493	0.176826512	3.147731521	0.087832966	0.077065138	0.050963751	2.41053439	0.137480308	0.010811056	0.007506502	0.354270123	0.757001706	-0.084555691	-0.030643699	-1.12071941	0.378910917	9.283333778	1.683333874	163.1399994	-11.24000549	0.202569574	0.214285714	0.053030303	0.180679693	0.42430946	0.198419933	8.175	37.675
C1253	2.326453634	1.665073623	1.482165999	2.674440171	8.148133428	1.633068746	1.260283151	1.151452832	2.126916788	6.171721517	-1.976411911	-0.277811061	-9.920087409	0.010009447	-0.693384888	-0.353884152	-5.44956542	0.032061952	-0.404790473	-0.278532922	-9.603083553	0.010670476	-0.330713167	-0.252480054	-12.81540578	0.006033797	-0.547523383	-0.229066663	-12.74655719	0.006098558	9.199999809	1.316666603	197.7799988	-14.77999878	0.23233673	0.095238095	0.045454545	0.112839555	0.40820306	0.228065786	8.625	56.725
C1254	2.302066061	1.533650053	1.334984792	2.362088426	7.532789333	2.335195705	1.573325771	1.374278971	2.439022663	7.721823109	0.189033776	0.024785088	0.539300285	0.643686058	0.033129644	0.014288694	0.320186767	0.779182568	0.039675717	0.025541154	0.554283288	0.635089515	0.039294179	0.029009309	0.622006779	0.597395436	0.076934236	0.032051257	0.679489144	0.566923643	9.316666603	1.274999619	214.7599945	-13.26000977	0.326209962	0.055555556	0.041666667	0.112839555	0.40820306	0.228065786	8.533333333	38
C1120	0.933178414	0.483666487	0.392034956	0.651850654	2.460730512	2.682479162	0.867937434	0.6328878	0.960659425	5.143963822	2.68323331	0.737365692	16.48941077	0.003657648	1.749300748	1.055900297	38.00266052	0.000691705	0.384270947	0.584724039	9.935208699	0.009979456	0.240852844	0.478942145	7.536683811	0.01715346	0.308808771	0.387804472	5.777252237	0.028678465	10.41666603	1.11666584	236.2600098	-6.219985962	0.2181959	0.047619048	0.053030303	0.112839555	0.40820306	0.228065786	8.2	62.5
C1054	2.829861938	2.095107047	1.885356264	3.434627646	10.2449529	1.523180386	1.434112327	1.404407264	2.758517047	7.120217025	-3.124735871	-0.363846978	-17.81476407	0.003136123	-1.306681552	-0.619427417	-16.61890349	0.003601176	-0.66099472	-0.379058578	-19.70802127	0.002564724	-0.480949	-0.294501465	-11.561917	0.007397759	-0.676110599	-0.219215286	-5.919775365	0.027369663	7.383333206	0.974999905	619.1599731	52.0199585	0.456711143	0.055555556	0.022727273	0.033757543	0.289689783	0.139841319	8.475	52.575
C1146	0.941571111	0.70619658	0.638183436	1.166926328	3.452877456	4.150825087	3.471046995	3.256560214	6.156563184	17.03499548	13.58211802	1.596061857	23.0917531	0.001870108	3.209253976	1.483512535	32.18900998	0.000963733	2.764850415	1.592317914	24.00426005	0.00173099	2.618376778	1.629801009	18.46017571	0.002921607	4.989636856	1.663145475	15.14966563	0.004328793	12.78333378	0.908333778	789.2600098	153.6400146	0.512260437	0.063492063	0.018939394	0.537377389	0.234988662	0.448343214	8.466666667	66.36
C1051	1.584760713	1.135228604	1.010806228	1.824359168	5.555154714	3.146160151	1.727808644	1.4239326	2.402729754	8.700631148	3.145476435	0.448669295	7.766350894	0.016178055	1.561399438	0.685749283	10.80944286	0.00845009	0.59258004	0.420019882	6.814213335	0.020864529	0.413126372	0.342674222	4.914131856	0.039003466	0.578370585	0.275376704	3.545097741	0.071178092	13.39166641	0.983332634	712.3599854	140.9799805	0.430876821	0.03968254	0.020833333	0.537377389	0.234988662	0.448343214	8.35	35.3125
C1170	1.714633264	1.07418114	0.917924418	1.598131423	5.304870244	3.04109361	1.910084249	1.635695783	2.854082749	9.440956392	4.136086148	0.576431975	12.87367633	0.005979787	1.326460346	0.573017974	12.85730921	0.005994884	0.835903109	0.57558871	11.48184749	0.007500135	0.717771366	0.577708495	8.91424786	0.012351671	1.255951326	0.579915427	7.366380915	0.01793431	14.10000038	1.091667175	732.0400391	139.000061	0.373358019	0.079365079	0.024621212	0.537377389	0.234988662	0.448343214	8.6	39.7225
C1210	1.103794447	1.027621439	1.000706893	1.95472569	5.086848469	1.942473495	1.672236747	1.583702911	3.018246643	8.216659797	3.129811329	0.479505298	8.424042845	0.013800523	0.838679048	0.565208417	7.658442721	0.01662578	0.644615309	0.486915251	8.401062932	0.013874558	0.582996018	0.459059077	8.563538745	0.013363476	1.063520953	0.43442621	8.613387712	0.013212287	13.36666679	1.183333397	642.9199829	115.039978	0.358875155	0.111111111	0.026515152	0.537377389	0.234988662	0.448343214	8.366666667	36.84
C1199	1.231986144	0.926830078	0.838401553	1.534369796	4.53158757	1.345578297	0.654781032	0.524175895	0.86303683	3.387572054	-1.144015516	-0.290958879	-10.30984532	0.009277248	0.113592153	0.088196263	1.493674737	0.273841831	-0.272049046	-0.347469368	-8.947503927	0.012261703	-0.314225658	-0.469669861	-8.916762407	0.012344834	-0.671332966	-0.575417652	-8.955248973	0.01224089	15.21666622	1.233332634	670.5800171	119.500061	0.391536474	0.047619048	0.018939394	0.537377389	0.234988662	0.448343214	8.05	50.8975
C1150	2.880944436	1.99686268	1.759616642	3.147017182	9.784440939	2.958214664	2.158462263	1.933612329	3.508772619	10.55906188	0.774620936	0.076190972	3.517105739	0.072195348	0.077270228	0.026467763	0.72366903	0.544465375	0.161599583	0.077818764	3.651987116	0.067478427	0.173995687	0.094293958	5.423101918	0.032360563	0.361755437	0.108811217	7.254969005	0.018474073	13.49166679	1.216667175	740.5200195	127.2200317	0.469147354	0.071428571	0.020833333	0.537377389	0.234988662	0.448343214	8.275	45.0025
C885	2.995618076	1.608005241	1.315557219	2.205180153	8.124360689	6.26819688	3.28732145	2.674265033	4.461272422	16.69105579	8.566695096	0.720005954	36.86329626	0.000735077	3.272578804	0.738338155	42.64417452	0.000549443	1.679316209	0.715078654	24.93991653	0.001603852	1.358707814	0.709414272	17.42072333	0.003278895	2.256092269	0.704624814	13.77771819	0.00522673	7.525000095	1.883333683	488.6399841	118.2799988	0.244533166	0.174603175	0.079545455	0.180679693	0.42430946	0.198419933	8.275	65.4675
C414	4.218235062	2.28217059	1.871071196	3.142128907	11.51360576	3.765192077	2.782012991	2.504312342	4.564932568	13.61644998	2.102844221	0.167749174	9.746886271	0.010362782	-0.453042985	-0.113617932	-2.223241381	0.156239443	0.4998424	0.19804776	11.32542144	0.007706343	0.633241146	0.291503083	43.8527485	0.000519598	1.422803661	0.373503176	27.35154746	0.001334033	6.074999809	1.708333015	599.2999878	63.35998535	0.366643488	0.142857143	0.043560606	0.219168255	0.450984422	0.286987234	7.76	47.428
C409	5.43556264	3.487510396	3.001402634	5.258003777	17.18247945	3.639652853	3.450907495	3.384060515	6.652042479	17.12666334	-0.055816105	-0.003253719	-0.895541502	0.465002107	-1.795909787	-0.40107473	-24.76698589	0.001626272	-0.036602901	-0.01055089	-7.564502081	0.017030728	0.382657881	0.1199966	13.54996602	0.005402479	1.394038701	0.235172502	13.83006934	0.005187542	5.799999714	1.708333015	627.4199829	91.75994873	0.339489609	0.079365079	0.043560606	0.219168255	0.450984422	0.286987234	7.32	38.138
C362	3.858420348	1.721498664	1.34396248	2.163212959	9.087094451	4.590068075	4.297489474	4.196792387	8.220679882	21.30502982	12.21793537	0.852087972	26.5788255	0.001412562	0.731647727	0.173636992	6.948775644	0.020088223	2.57599081	0.914835781	33.57429204	0.000885949	2.852829908	1.138698191	23.623151	0.001787141	6.057466923	1.335058319	18.70934486	0.002844636	5.108333588	1.666666985	651.7800293	112.6000366	0.335585058	0.055555556	0.054924242	0.219168255	0.450984422	0.286987234	6.04	40.444
C410	3.530507808	1.823982571	1.477177184	2.454355836	9.2860234	3.746713156	1.941878695	1.574013968	2.61722481	9.879830629	0.593807229	0.061984959	1.555711652	0.260043412	0.216205348	0.059437248	1.605173766	0.249671591	0.117896124	0.062633568	1.539856444	0.263484334	0.096836784	0.063496066	1.519275485	0.268037717	0.162868973	0.064250185	1.500765704	0.272218409	5.041666508	1.724999905	655.6599731	143.7399902	0.346663266	0.087301587	0.049242424	0.219168255	0.450984422	0.286987234	6.72	35.202
C435	5.950258764	2.32926219	1.765004032	2.768786485	12.81331147	2.429205335	1.595645433	1.384011893	2.441734182	7.850596843	-4.962714627	-0.489895029	-21.33273686	0.002190172	-3.521053428	-0.895870527	-173.3725142	3.33E-05	-0.733616757	-0.378273246	-14.27899338	0.004868823	-0.380992139	-0.243166524	-6.370712711	0.023764277	-0.327052304	-0.125700615	-2.529123682	0.127185835	6.316666603	1.75	583.539978	77.13998413	0.325116903	0.055555556	0.047348485	0.219168255	0.450984422	0.286987234	8.175	33.585
C395	4.470678473	3.614727497	3.34941295	6.261032544	17.69585146	2.189517255	1.35809165	1.159683488	2.018946393	6.726238785	-10.96961268	-0.967314117	-46.3294572	0.000465567	-2.281161218	-0.713859093	-32.80252752	0.000928069	-2.256635847	-0.978935956	-39.85455606	0.000628976	-2.189729462	-1.060637979	-32.46526611	0.000947424	-4.242086151	-1.131769327	-28.7232599	0.001209884	6.816666603	1.724999905	639.1000366	50.14007568	0.330640912	0.126984127	0.051136364	0.219168255	0.450984422	0.286987234	7	36.31
C426	4.093490093	1.590602668	1.203345949	1.88509459	8.7725333	2.856430598	1.938494774	1.697380053	3.01906767	9.511373095	0.738839795	0.080862626	2.709837496	0.113466854	-1.237059495	-0.359825127	-15.24602178	0.004274598	0.347892106	0.197798801	6.188281564	0.025132912	0.494034103	0.343979949	9.137639172	0.011765607	1.13397308	0.470970065	10.70732698	0.00860995	7.091666698	1.683333397	639.960022	44.38000488	0.373025805	0.158730159	0.047348485	0.219168255	0.450984422	0.286987234	8.025	38.3925
C391	2.040527123	0.697246226	0.513630755	0.786429152	4.037833256	2.435534185	1.433110957	1.203528676	2.064216992	7.136390809	3.098557553	0.569498934	47.71280384	0.000438979	0.395007061	0.176957942	3.947586623	0.058587967	0.735864731	0.720464241	107.9809481	8.58E-05	0.689897922	0.851508453	64.11690003	0.000243162	1.277787839	0.965003614	35.28735211	0.00080212	8.008333206	1.716666698	615.3800049	39.60003662	0.370946646	0.119047619	0.047348485	0.183204398	0.34038963	0.163682247	7.125	48.6075
C446	5.223308762	4.487475666	4.246140863	8.085579145	22.04250444	4.51277402	2.587739984	2.15584191	3.671156402	12.92751232	-9.11499212	-0.533614831	-35.45642069	0.000794497	-0.710534743	-0.146219017	-10.5747696	0.008824292	-1.899735682	-0.550505429	-35.22986859	0.000804736	-2.090298952	-0.677829213	-42.85489322	0.000544057	-4.414422743	-0.789575414	-49.67153418	0.000405061	5.291666508	1.741666555	599.6600342	149.9000244	0.335945755	0.119047619	0.037878788	0.654792875	0.343541077	0.125030614	8.066666667	40.19333333
C853	3.514099629	1.676776901	1.330644864	2.17229611	8.693817504	1.456948566	1.316065204	1.270528573	2.46470013	6.508242473	-2.185575032	-0.289542695	-6.251023359	0.02464933	-2.057151064	-0.880439116	-19.45944309	0.002630407	-0.360711697	-0.24222706	-5.332760742	0.033411469	-0.060116292	-0.046230672	-0.79506957	0.509938031	0.29240402	0.126285426	1.651867903	0.240363327	7.483333111	1.816666603	447.7000122	79.40002441	0.267048568	0.23015873	0.051136364	0.180679693	0.42430946	0.198419933	8.7	55.89666667
C1021	3.57858919	3.317141705	3.225135018	6.290923072	16.41178899	4.265000985	2.010730245	1.59114861	2.59130227	10.45818211	-5.953606875	-0.450615268	-36.8475849	0.000735703	0.686411795	0.17547377	5.856288042	0.027941527	-1.30641146	-0.500605518	-53.88781344	0.000344187	-1.633986408	-0.706518663	-105.6963506	8.95E-05	-3.699620802	-0.886947256	-157.7579393	4.02E-05	9.333333015	1.599999905	340.1400146	-26.11999512	0.366972625	0.174603175	0.007575758	0.639900373	0.392695339	0.291005795	8.1	25.39333333
C858	2.071942272	1.832721732	1.752110532	3.366958444	9.02373298	1.928738307	1.674396206	1.590970787	3.041267855	8.235373154	-0.788359826	-0.091419429	-2.460082015	0.133042899	-0.143203965	-0.071620401	-1.8617078	0.20369681	-0.158325527	-0.090349521	-2.478265386	0.13146442	-0.161139745	-0.096476692	-2.397009912	0.138727238	-0.32569059	-0.101735312	-2.266457786	0.151611191	10.35833359	1.566666603	374.4200134	-30.63998413	0.335044771	0.087301587	0.003787879	0.639900373	0.392695339	0.291005795	8.333333333	53.96666667
C784	2.218995998	1.594741742	1.421430871	2.56781662	7.802985231	4.658749739	2.307835309	1.852132004	3.054450162	11.87316721	4.070181983	0.419774616	19.74186574	0.002555972	2.439753741	0.741692275	16.71980529	0.003558073	0.713093567	0.369598183	9.957663213	0.009935167	0.430701133	0.264673391	5.069921784	0.036771815	0.486633542	0.173543623	2.708656435	0.113549607	11.4416666	1.591667175	635.539978	40.2199707	0.372477889	0.071428571	0.011363636	0.535958999	0.24927544	0.235885544	7.7	42.01
C802	2.170597751	1.548621368	1.377120477	2.482701892	7.579041489	3.084614765	1.823938928	1.532767463	2.629951605	9.071272761	1.492231272	0.179725842	3.543887165	0.071221656	0.914017014	0.351424185	5.625801114	0.030173213	0.27531756	0.163633313	3.320894835	0.079951887	0.155646986	0.107080192	2.337846866	0.144370406	0.147249713	0.057618005	1.342777128	0.311446177	11.41666698	1.525000572	638.7199707	44.32000732	0.404292285	0.055555556	0.011363636	0.535958999	0.24927544	0.235885544	8.18	42.702
C785	1.364725458	1.201673174	1.146960392	2.200908915	5.914267939	2.774824408	1.563055227	1.296765066	2.200709406	7.835354107	1.921086169	0.281278344	8.856582155	0.012510024	1.41009895	0.70963419	18.90023853	0.002787703	0.361382053	0.262927487	7.265524085	0.018421909	0.149804675	0.122757447	2.827113031	0.105655966	-0.000199509	-9.07E-05	-0.001828781	0.998706858	14.44999981	1.300000191	625.1400146	74.44000244	0.373358019	0.03968254	0.03030303	0.535958999	0.24927544	0.235885544	7.88	45.77
C935	2.450867383	1.629413987	1.417449004	2.506613384	8.004343759	3.099736506	1.616895936	1.313452499	2.188361673	8.218446613	0.214102854	0.026396851	1.324902305	0.316312383	0.648869123	0.234875114	4.691822226	0.042548978	-0.012518051	-0.007712211	-0.56708699	0.627816478	-0.103996506	-0.076199615	-11.81286214	0.00709009	-0.318251712	-0.135779424	-23.91231735	0.001744292	14.65833282	1.25	603.5400391	75.20007324	0.373358019	0.087301587	0.03030303	0.535958999	0.24927544	0.235885544	8	36.76
C957	1.567926994	0.915925065	0.767029654	1.312079854	4.562961567	2.252660907	1.098277738	0.879371389	1.447792399	5.678102432	1.115140865	0.218645219	8.930636305	0.012307212	0.684733912	0.362357781	6.857351572	0.02061088	0.182352672	0.181563984	3.82061164	0.062185079	0.112341736	0.136681859	2.011196298	0.181988288	0.135712545	0.09842636	1.163392981	0.36470071	14.60000038	1.225000381	626	104.7999878	0.414828241	0.079365079	0.026515152	0.535958999	0.24927544	0.235885544	8.2	44.256
C1091	1.676452273	1.534649444	1.485321825	2.885602631	7.582026174	2.516552711	1.588805892	1.361742204	2.377457923	7.84455873	0.262532555	0.034039667	1.984400214	0.18564294	0.840100438	0.406210175	14.21259404	0.004914087	0.054156447	0.034680743	1.745927735	0.222938755	-0.123579622	-0.086866554	-3.180239176	0.086270996	-0.508144708	-0.193701945	-5.783014181	0.028623775	10.0583334	0.958333015	670.4000244	109.1400146	0.464847594	0.047619048	0.024621212	0.033757543	0.289689783	0.139841319	8.3	38.425
C1114	2.017685288	1.350321814	1.177042252	2.085169615	6.63021897	1.608707555	2.264814868	2.603428635	5.901828042	12.3787791	5.74856013	0.624345813	12.87832043	0.005975513	-0.408977733	-0.226519862	-8.832263839	0.012577711	0.914493054	0.517150075	12.08634807	0.006776073	1.426386383	0.793824556	14.91108825	0.004467488	3.816658427	1.040411938	16.07291928	0.003848555	5.625	0.958333492	444.5	19.29998779	0.21285899	0.03968254	0.043560606	0.033757543	0.289689783	0.139841319	8.525	50.68
C1074	3.064643161	3.00051479	2.976777166	5.911598417	14.95353353	2.21859502	1.381827165	1.179913679	2.053395109	6.833730974	-8.119802561	-0.783076842	-25.10387	0.00158302	-0.84604814	-0.323057017	-34.1848591	0.000854625	-1.618687625	-0.775377215	-22.43399544	0.001981047	-1.796863487	-0.925399945	-23.87327069	0.001749988	-3.858203308	-1.057421681	-25.4752945	0.001537302	8.266666412	1.074999809	377.2799988	35.17999268	0.160618469	0.095238095	0.041666667	0.033757543	0.289689783	0.139841319	8.35	43.4075
C1123	2.709252115	1.303830304	1.036895111	1.695875827	6.745853357	1.861522618	1.426959747	1.304570345	2.413327468	7.006380177	0.26052682	0.037893189	1.406519362	0.294824639	-0.847729496	-0.37527786	-5.040819942	0.037174174	0.123129442	0.090239809	3.510690645	0.072431434	0.267675234	0.229642971	5.485114184	0.031667182	0.71745164	0.352807168	5.015011905	0.037536437	7.008333206	1.016666412	333.3800049	23.23999023	0.151922479	0.03968254	0.034090909	0.033757543	0.289689783	0.139841319	8.45	44.425
C1083	2.38015792	1.575864875	1.369135517	2.418500365	7.743658678	3.131947788	0.952123731	0.686183917	1.031130383	5.80138582	-1.942272858	-0.28877745	-28.00226064	0.00127287	0.751789868	0.274488269	26.36399436	0.001435627	-0.623741144	-0.503864532	-29.43840423	0.001151915	-0.682951599	-0.690789117	-37.1507073	0.000723759	-1.387369982	-0.852492005	-43.76302059	0.00052173	8.533332825	1.108332634	234.3600006	4.879989624	0.180725932	0.079365079	0.035984848	0.033757543	0.289689783	0.139841319	8.5	47.64333333
C1088	2.955105883	2.640049734	2.532899893	4.882695217	13.01075073	2.421619003	1.459320655	1.243330223	2.164144081	7.288413961	-5.722336767	-0.579490036	-17.70457769	0.003175094	-0.53348688	-0.199098156	-1.662429754	0.238320361	-1.180729079	-0.592826733	-21.43631531	0.002169126	-1.289569671	-0.711571406	-19.74132039	0.002556112	-2.718551137	-0.813672427	-15.77768924	0.00399306	8.699999809	1.05833292	230.6999969	4.319992065	0.185699433	0.071428571	0.035984848	0.033757543	0.289689783	0.139841319	8.35	41.59
C1200	1.567470622	1.4356417	1.38976125	2.700409237	7.093282809	2.53220677	1.379215131	1.1331229	1.906439916	6.950984717	-0.142298092	-0.020264918	-1.837289272	0.207566587	0.964736148	0.479627912	14.12139033	0.004977293	-0.056426569	-0.040097335	-4.456347714	0.046844896	-0.25663835	-0.20415452	-24.09914946	0.001717421	-0.793969321	-0.348165747	-33.88164221	0.00086997	9.300000191	1.225000381	147.9199982	1.839996338	0.174293026	0.166666667	0.039772727	0.033757543	0.289689783	0.139841319	8.466666667	49.34666667
C1259	4.726782032	3.14015262	2.731033908	4.828583541	15.4265521	3.844968503	2.707092332	2.399929583	4.31650543	13.26849585	-2.158056254	-0.150697695	-12.27426666	0.006572203	-0.881813529	-0.206479228	-5.184408769	0.035249591	-0.433060288	-0.148396285	-11.72036122	0.007201235	-0.331104325	-0.129240862	-6.980928809	0.019909079	-0.512078112	-0.112107015	-3.971139223	0.057954129	10.73333359	1.441666603	42.65999985	-5.619998932	0.227983445	0.30952381	0.071969697	0.410241321	0.55080125	0.358962583	8.16	51.248
C1125	2.524344557	1.589058471	1.359832033	2.370439985	7.843675046	4.073915228	2.723331227	2.373277077	4.203559819	13.37408335	5.530408305	0.533611276	12.96261745	0.005898732	1.549570671	0.478623062	18.5414505	0.002896161	1.134272756	0.538714163	12.71046866	0.00613292	1.013445044	0.556910546	11.63059376	0.007311605	1.833119834	0.572856157	10.8442761	0.008396572	8.850000381	1.19166708	179.8399963	18.19999695	0.240588218	0.119047619	0.051136364	0.410241321	0.55080125	0.358962583	8.1	47.4975
C1182	5.094309372	2.796105748	2.301392818	3.877910512	14.06971845	2.240586211	1.465443318	1.268571852	2.233773087	7.208374468	-6.861343982	-0.66878139	-37.28329219	0.000718626	-2.853723161	-0.821386574	-52.19230051	0.0003669	-1.33066243	-0.646069842	-35.18269249	0.000806893	-1.032820966	-0.595622771	-30.0182043	0.00110792	-1.644137425	-0.551604358	-25.79135058	0.00149994	8.866666794	1.166666508	171.7799988	17.13999939	0.194719866	0.079365079	0.054924242	0.410241321	0.55080125	0.358962583	8	28.4
C1185	7.376818423	4.564711054	3.886569758	6.745210042	22.57330928	3.260460293	1.652603727	1.334706688	2.213440965	8.461211673	-14.1120976	-0.981275816	-49.46412105	0.000408463	-4.11635813	-0.816474058	-20.25071516	0.002429597	-2.912107327	-1.016003156	-46.93802668	0.000453581	-2.551863069	-1.0688154	-40.50306503	0.000609014	-4.531769077	-1.114284327	-35.30042095	0.000801526	9.708333015	1.049999237	143.5200043	17.81999969	0.168659925	0.150793651	0.079545455	0.410241321	0.55080125	0.358962583	7.85	31.54
C1187	2.303561601	2.428848804	2.478497994	5.047279518	12.25818792	3.083669377	1.355332894	1.054358809	1.691897025	7.185258106	-5.072929811	-0.534162673	-62.67191991	0.0002545	0.780107776	0.291663797	16.39016845	0.00370183	-1.07351591	-0.5833703	-82.41444281	0.000147196	-1.424139185	-0.854719911	-162.7670972	3.77E-05	-3.355382492	-1.092998989	-275.0792768	1.32E-05	9.716666222	1.083333015	143.7599945	16.83999634	0.118788861	0.134920635	0.049242424	0.410241321	0.55080125	0.358962583	8.225	38.5025
C1258	7.929347614	3.298455397	2.533439751	4.020802411	17.78204517	4.822596824	2.636574305	2.168391144	3.651577936	13.27914021	-4.502904962	-0.291994851	-11.18798295	0.007894593	-3.106750789	-0.497258221	-13.19951704	0.005690683	-0.661881092	-0.223973835	-9.503226361	0.010892229	-0.365048606	-0.15559248	-8.009106382	0.015234161	-0.369224474	-0.096322102	-5.951973332	0.027086235	7.074999809	0.991666317	301.2600098	16.86001587	0.462495029	0.150793651	0.045454545	0.410241321	0.55080125	0.358962583	8.54	44.8
C1059	12.42838905	6.249051988	5.025308258	8.298711576	32.00146087	11.90901153	5.748722228	4.576488254	7.492116378	29.72633839	-2.275122481	-0.073748087	-8.280024536	0.014274455	-0.519377518	-0.04268791	-1.749526837	0.222305322	-0.500329761	-0.083452162	-12.32222539	0.006521643	-0.448820003	-0.09355485	-10.83015784	0.008418202	-0.806595199	-0.102248953	-8.397558928	0.0138859	4.375	1.066666603	322.1400146	23.08001709	0.446695507	0.198412698	0.015151515	0.410241321	0.55080125	0.358962583	8.35	37.9
C1062	6.695468609	2.411576179	1.795463155	2.774227036	13.67673498	9.540833076	4.576499251	3.637628088	5.94714206	23.70210247	10.0253675	0.549867544	46.76250522	0.00045699	2.845364466	0.354149836	27.78367737	0.001292938	2.164923072	0.6406538	31.64004385	0.000997415	1.842164933	0.706068831	24.07788192	0.001720448	3.172915024	0.762538615	20.25106547	0.002429513	4.25	1.041666746	341.7999878	23.47998047	0.475553304	0.246031746	0.015151515	0.410241321	0.55080125	0.358962583	8.5	29.775
C1268	3.195960919	1.287966471	0.982221623	1.549332721	7.015481734	2.988449049	2.056387406	1.809776353	3.234045407	10.08865822	3.073176482	0.363292461	11.71280538	0.007210429	-0.20751187	-0.06713326	-3.643537934	0.067760619	0.768420935	0.467886162	13.21523127	0.005677273	0.82755473	0.611141587	11.36194146	0.007657449	1.684712686	0.735909466	10.2410528	0.009400546	11.35000038	1.13333416	92.63999939	15.97999573	0.19087401	0.174603175	0.054924242	0.410241321	0.55080125	0.358962583	8.26	43.242
C1204	3.341200073	1.5609677	1.232288218	2.00265574	8.137111731	2.625511641	2.503636921	2.464929893	4.865591699	12.45967015	4.322558422	0.426061748	8.466100777	0.013666538	-0.715688432	-0.241054258	-2.964502941	0.09744053	0.942669221	0.472438494	8.334822944	0.014091309	1.232641675	0.693290585	13.74357085	0.005252531	2.862935958	0.887714162	15.89647267	0.003933959	12.5666666	1.100000381	49.44000244	4.080001831	0.373358019	0.174603175	0.066287879	0.410241321	0.55080125	0.358962583	8.275	55.5
C1238	3.401344576	1.917382769	1.589750171	2.695905005	9.604382521	3.033733933	2.374751056	2.177920006	4.035171819	11.62157682	2.017194295	0.190643934	8.307892149	0.014180877	-0.367610642	-0.114376635	-3.330816519	0.079531512	0.457368287	0.213931499	9.33668254	0.011277669	0.588169836	0.314793417	11.12874689	0.007977853	1.339266814	0.403314926	10.95992178	0.008222479	12.375	0.966666222	159.3399963	32.25999451	0.207349837	0.150793651	0.09280303	0.410241321	0.55080125	0.358962583	8.225	33.645
C1132	2.779477587	1.629612211	1.366111198	2.338976807	8.114177802	3.153114137	1.905508624	1.61380658	2.788917777	9.461347118	1.347169316	0.153601897	3.612204525	0.068822164	0.37363655	0.126127588	2.932380742	0.099277843	0.275896414	0.156406888	3.274388704	0.081965504	0.247695382	0.166627562	2.797971238	0.107524168	0.449940971	0.175940055	2.472422238	0.131968798	12.05000019	0.933333397	75.95999908	16.72000122	0.175327912	0.222222222	0.026515152	0.410241321	0.55080125	0.358962583	8.44	19.8
C1235	1.950400043	1.534085724	1.408320475	2.611048179	7.503854421	3.669686993	1.748371764	1.390806672	2.276568673	9.085434103	1.581579682	0.191255672	6.401506683	0.023544186	1.71928695	0.632071869	15.55829827	0.004105771	0.21428604	0.13075035	2.577511577	0.123293654	-0.017513803	-0.012513924	-0.192495131	0.865129044	-0.334479505	-0.1370824	-1.824238888	0.209674825	12.86666679	0.866666794	92.40000153	30.36000061	0.198795423	0.079365079	0.064393939	0.410241321	0.55080125	0.358962583	8.325	58.8175
C1239	1.5518304	1.082846428	0.95619863	1.713280382	5.30415584	3.697291105	1.287496221	0.952476374	1.463801072	7.401064772	2.096908933	0.333133244	12.57374475	0.006265763	2.145460705	0.86816528	13.98604851	0.005073354	0.204649793	0.173106263	11.76656192	0.0071454	-0.003722256	-0.003900361	-0.312201395	0.784430661	-0.24947931	-0.157373358	-11.61027403	0.007336939	13.22500038	0.941667557	47.94000244	21.04000282	0.269057661	0.079365079	0.071969697	0.410241321	0.55080125	0.358962583	8.233333333	67.01
C1086	1.26249957	1.066569315	1.003305219	1.90062376	5.232997864	3.926881586	2.062893434	1.678284126	2.799641187	10.46770033	5.234702469	0.693310038	18.16445286	0.003017077	2.664382016	1.13475208	20.09118303	0.002468191	0.996324118	0.659662327	17.92711341	0.00309712	0.674978907	0.514472149	15.07614616	0.004370838	0.899017428	0.387309135	11.86661386	0.007026678	6.25	1.033333302	462.519989	88.07998657	0.366193414	0.055555556	0.034090909	0.330604824	0.158670599	-0.005718174	8.65	48.245
C1189	2.887731919	2.269111289	2.082402381	3.859686255	11.09893184	2.273400999	2.000321093	1.908768013	3.661946354	9.844436459	-1.254495386	-0.119942404	-2.298149525	0.148336341	-0.614330921	-0.239194443	-4.913787702	0.039008614	-0.268790197	-0.126080538	-2.425563586	0.136112838	-0.173634368	-0.087064204	-1.635824241	0.24351023	-0.197739901	-0.052591102	-0.967306773	0.435440533	3.483333349	0.941666603	520.1400146	90.30001831	0.41964519	0.055555556	0.039772727	0.330604824	0.158670599	-0.005718174	8.35	43.235
C1045	1.856123921	1.247952588	1.089353807	1.932225665	6.125655981	2.572023452	1.62094177	1.387870278	2.420601779	8.001437278	1.875781297	0.267135336	4.223552728	0.051746128	0.715899531	0.326202524	4.842232235	0.040101083	0.372989182	0.261503041	4.137498464	0.053748746	0.298516471	0.242185716	3.821644671	0.062154534	0.488376113	0.225343645	3.519487032	0.072107995	13.76666641	0.924999237	773.0200195	157.5400391	0.602516651	0.023809524	0.018939394	0.537377389	0.234988662	0.448343214	8.16	25.748
C1070	3.440251718	1.886250335	1.552070593	2.614627356	9.493200003	5.974244632	2.685904441	2.100716808	3.386639482	14.14750536	4.65430536	0.398962556	10.45010813	0.00903322	2.533992913	0.551913026	15.33556378	0.004225142	0.799654105	0.353426612	9.030508778	0.012041365	0.548646215	0.302688718	7.625670127	0.01676541	0.772012125	0.258716541	6.447308702	0.023222376	3.791666746	0.991666794	519.039978	94.75997925	0.416407317	0.03968254	0.034090909	0.330604824	0.158670599	-0.005718174	8.3	43.91
C1273	2.07815363	1.72461567	1.612339676	3.037746208	8.452855185	5.963326762	2.349673786	1.785062039	2.80711561	12.9051782	4.452323013	0.423124366	26.13001031	0.001461396	3.885173132	1.054148685	30.724922	0.001057618	0.625058116	0.309272278	8.633389801	0.013152338	0.172722362	0.101766831	2.274285972	0.150793074	-0.230630598	-0.078958379	-1.558489209	0.259446531	8.025000572	1.091667175	98.91999817	-5.319999695	0.264987081	0.182539683	0.0625	0.033757543	0.289689783	0.139841319	8.35	57.25
C5	1.275293117	1.190805553	1.160871323	2.269759807	5.896729801	5.348646447	1.762312388	1.289158803	1.962072613	10.36219025	4.46546045	0.563765703	13.92839411	0.005115119	4.07335333	1.43366748	20.04280155	0.002480077	0.571506835	0.39199679	12.17761292	0.006675898	0.128287479	0.104819051	3.979698253	0.057726263	-0.307687194	-0.145672644	-6.575245041	0.022357263	19.125	1.233333588	1684.119995	144.7999268	0.498667687	0.015873016	0.015151515	0.708140348	0.278584613	0.158540814	5.466666667	61.52
N1	2.341899166	0.968980147	0.743339448	1.178513294	5.232732055	3.284836448	1.359128246	1.042636057	1.653027371	7.339628123	2.106896068	0.338354654	5.59498123	0.030491454	0.942937283	0.338354654	5.59498123	0.030491454	0.390148099	0.338354654	5.59498123	0.030491454	0.299296609	0.338354654	5.59498123	0.030491454	0.474514078	0.338354654	5.59498123	0.030491454	9.491666794	1.191666603	148.5	14.77999878	0.258187652	0.150793651	0.053030303	0.410241321	0.55080125	0.358962583	8.8	58.68
N2	1.140625068	1.021478295	0.980866079	1.892271096	5.035240538	3.790148031	3.394238874	3.259289788	6.287769545	16.73144624	11.6962057	1.200828659	15.57251778	0.004098322	2.649522963	1.200828659	15.57251778	0.004098322	2.372760579	1.200828659	15.57251778	0.004098322	2.278423709	1.200828659	15.57251778	0.004098322	4.395498449	1.200828659	15.57251778	0.004098322	9.316666603	1.108333588	182.1199951	2.119995117	0.221028745	0.206349206	0.060606061	0.410241321	0.55080125	0.358962583	8.15	38.5
N3	1.342005999	0.943988471	0.835690845	1.500682835	4.622368149	1.494276315	1.051097846	0.930512261	1.670957372	5.146843793	0.524475644	0.107476511	1.525946022	0.266551043	0.152270316	0.107476511	1.525946022	0.266551043	0.107109375	0.107476511	1.525946022	0.266551043	0.094821416	0.107476511	1.525946022	0.266551043	0.170274537	0.107476511	1.525946022	0.266551043	11.80000019	1.225000381	28.81999969	-0.559999466	0.097409889	0.174603175	0.020833333	0.410241321	0.55080125	0.358962583	7.966666667	38.74333333
N4	1.226876895	1.230341494	1.231652586	2.465643645	6.154514621	2.763388205	2.771191784	2.774144856	5.553556834	13.86228168	7.707767059	0.811985706	12.19297535	0.006659254	1.53651131	0.811985706	12.19297535	0.006659254	1.54085029	0.811985706	12.19297535	0.006659254	1.54249227	0.811985706	12.19297535	0.006659254	3.087913189	0.811985706	12.19297535	0.006659254	3.674999952	0.733333349	250.1799927	76.43998718	0.253784299	0.103174603	0.018939394	0.330604824	0.158670599	-0.005718174	8.166666667	48.48666667
C1321	6.008414567	3.297786234	2.714301699	4.573659259	16.59416176	4.633823697	2.255478886	1.800047809	2.95348774	11.64283813	-4.951323625	-0.354359694	-17.91339773	0.003101842	-1.37459087	-0.259778535	-5.742371121	0.029012867	-1.042307348	-0.379889088	-30.02124902	0.001107696	-0.91425389	-0.410721494	-54.3395776	0.000338491	-1.620171519	-0.437326841	-54.24328751	0.000339693	13.4416666	0.783333778	1178.660034	10.86010742	0.737368703	0.126984127	0.041666667	0.311359254	0.145397423	0.092232494	5.766666667	51.26333333
C531	3.236580996	1.703958094	1.386854494	2.314252635	8.64164622	2.025648488	0.958132366	0.75894589	1.237101114	4.979827858	-3.661818361	-0.551197776	-15.45895904	0.004158378	-1.210932508	-0.468627634	-8.970657292	0.012199641	-0.745825729	-0.575723177	-18.89908919	0.00278804	-0.627908604	-0.602863024	-23.4189619	0.001818356	-1.077151521	-0.626315968	-28.54215425	0.001225259	23.19166565	0.799999237	1613.059937	64.45996094	0.674685836	0.150793651	0.013257576	0.581970211	0.221585927	0.333022933	5.5	46.79
C1413	1.713977491	1.446340556	1.360014105	2.575462344	7.095794497	1.683583794	0.836012531	0.67019278	1.103759225	4.29354833	-2.802246167	-0.502388777	-44.08460966	0.000514151	-0.030393697	-0.017891956	-2.3763897	0.140658785	-0.610328025	-0.548148289	-42.14466283	0.000562533	-0.689821325	-0.707684948	-51.01329975	0.000384046	-1.471703119	-0.847307239	-58.78180968	0.000289285	17.14999962	0.583332062	1147.719971	206.6999512	0.516203761	0.055555556	0.026515152	0.490489015	0.250743734	0.15148603	8.166666667	44.07333333
C1399	2.374664903	1.38782166	1.162362759	1.988558789	6.913408111	1.262672823	0.947956709	0.859799137	1.578881019	4.649309688	-2.264098423	-0.396743976	-18.26479905	0.002984165	-1.111992079	-0.631625571	-9.843833975	0.010162755	-0.439864952	-0.381181811	-16.48089223	0.003661409	-0.302563622	-0.301511274	-14.04725193	0.005029573	-0.40967777	-0.230693769	-6.876054009	0.020502332	18.17500114	0.725000381	1232.599976	235.2000122	0.453097016	0.055555556	0.03030303	0.490489015	0.250743734	0.15148603	7.866666667	25.40333333
